# Supplementary material for: The Challenge of Regulation in a Minimal Photoautotroph: Non-Coding RNAs in Prochlorococcus
Source: PLoS Genet. 2008 Aug 29;4(8):e1000173. doi: 10.1371/journal.pgen.1000173 (PMC2518516; doi:10.1371/journal.pgen.1000173)
Supplement: Table S1 — Differential expression of ncRNAs during light, phage and phosphorus stress. Microarray ratios are average values ± standard errors of all probes (with expression values above threshold) targeting the respective ncRNA for triplicate biological repeats. (0.07 MB XLS) [file pgen.1000173.s004.xls]

## Sheet: summary
light experiment		fold change						± standard error
probes	gene name	HL-dark	WL-dark	Blue-dark	Red-dark	Green-dark	DCMU-WL	HL-dark	WL-dark	Blue-dark	Red-dark	Green-dark	DCMU-WL
MED4_RNA_0001_x_at	tmRNA	-1.31377	-1.28982	-1.06839	-1.10742	-1.03628	1.11259	2.41763	1.3999	1.42235	1.98261	1.47811	1.63184
MED4_IG_0367f11-16	Yfr8	-3.55545	-1.58688	-1.74392	-1.32148	1.00256	1.49603	1.83227	1.42306	1.68752	1.48077	1.40503	1.59113
MED4_IG_0367r3-5	Yfr9	-1.45229	-1.39883	1.10356	2.14317	1.16278	1.62082	1.78412	1.54213	1.57252	2.66916	1.6484	1.39228
MED4_IG_0375f18-20	Yfr10	-1.44827	-1.44543	-1.49042	-1.07329	1.02574	1.43393	2.12726	1.39216	1.46123	1.79204	1.29455	1.713
MED4_IG_0375f22	Yfr2	-1.35294	-2.31777	1.06406	-1.33985	-1.62405	1.34908	1.93126	1.28527	1.28297	1.96879	1.29803	1.69305
MED4_IG_0390r20-22	Yfr11	-3.90134	-2.36301	-2.77577	-1.83774	-1.03461	2.14076	1.61004	1.24187	1.34299	1.58222	1.21005	1.38834
MED4_IG_0418f17	Yfr4	1.09933	-1.40724	1.50326	-1.28227	-1.31263	-1.40209	1.64697	1.14448	1.14186	1.57164	1.144	1.39948
MED4_IG_0668r5-6	Yfr13	-1.17853	-1.65873	-1.35178	1.21625	-1.07879	1.35302	2.52441	1.43111	1.45752	2.25597	1.34888	1.95008
MED4_IG_0676f22-24	Yfr14	1.06791	-1.40827	1.16794	1.30518	1.20616	1.80553	1.41646	1.47276	1.45335	1.52762	1.31813	1.49821
MED4_IG_0676r9-13	Yfr6	1.08839	1.10674	1.08792	-1.05252	1.15244	1.04675	1.22651	1.14455	1.16006	1.29478	1.2102	1.2708
MED4_IG_0700f1-4	Yfr7	-1.35868	-1.61894	-1.05315	1.15607	-1.01504	1.05195	1.87191	1.2932	1.31505	1.8269	1.60135	1.80587
MED4_IG_0702r18-21	Yfr15	-1.05046	1.04631	-1.01353	1.15576	1.10701	-1.00116	1.24165	1.19984	1.28421	1.26831	1.69903	1.33775
MED4_IG_0704r24	Yfr16	-2.19768	-1.41356	-1.37898	-1.56111	-1.08305	1.24517	1.10452	1.12527	1.09189	1.14977	1.08998	1.19949
MED4_IG_0714f11-14	Yfr17	1.03917	-1.0196	1.08283	1.11416	1.01554	1.01529	1.59203	1.37602	1.32792	1.41732	1.50536	1.60098
MED4_IG_1047r16	Yfr5	-1.5182	-2.47676	-1.06303	-1.3439	-1.25099	1.10792	1.69089	1.11152	1.08082	1.81782	1.13322	1.39037
MED4_IG_1142r21-25	Yfr21	1.4486	1.25886	1.23635	1.09232	1.02012	-1.25099	1.30542	1.38198	1.27082	1.34907	1.33223	1.5623
MED4_IG_1157r8	Yfr19	-2.26956	-2.20135	-2.39509	-1.07609	1.0249	2.11517	1.33966	1.15499	1.20503	1.338	1.13014	1.10748
MED4_RNA_0033_at	ffs	-1.16501	-1.08441	-1.01597	1.01479	-1.02444	-1.63514	1.66953	1.26716	1.23961	1.45596	1.24543	7.05001
MED4_IG_1412f32-33	Yfr20	3.96218	1.00474	1.54235	1.05137	-1.10662	-1.15246	1.51434	1.13669	1.25251	1.37397	1.18166	1.60344
MED4_RNA_0041_x_at	rnpB	-1.10995	-1.07665	-1.0051	-1.02667	1.05119	1.11451	1.47896	1.40953	1.39852	1.39796	1.47655	1.44269
phage experiment		fold change phage-infected cells /control cells										± standard error phage-infected cells /control cells
probes	gene name	0 h	1 h	2 h	3 h	4 h	5 h	6 h	7 h	8 h	0 h	1 h	2 h	3 h	4 h	5 h	6 h	7 h	8 h
MED4_RNA_0001_x_at	tmRNA	1.04959	1.106	1.14627	1.10983	1.29649	1.26956	1.24497	1.18376	-1.01136	1.68787	1.34245	1.4234	1.42413	1.89926	1.40622	1.45616	1.54013	1.5095
MED4_IG_0367f11-16	Yfr8	-1.30191	1.07931	1.15581	1.05219	-1.34275	-1.28246	-1.42338	-1.37305	-1.44462	1.53828	1.29899	1.20094	1.23582	1.24497	1.2432	1.21227	1.41923	1.44226
MED4_IG_0367r3-5	Yfr9	-1.41232	2.12763	1.94169	2.66115	-1.11384	-1.11116	-1.281	-1.25403	1.16088	1.46736	1.3304	1.22551	1.38002	1.60866	1.47268	1.44823	1.50515	1.45487
MED4_IG_0375f18-20	Yfr10	1.08021	1.01668	-1.00964	-1.12764	-1.13614	-1.09752	-1.09777	-1.18536	-1.10151	1.2297	1.2543	1.26694	1.2348	1.32229	1.18735	1.12943	1.18648	1.21172
MED4_IG_0375f22	Yfr2	1.1338	1.13793	1.30213	-1.05751	-0.74839	1.13516	1.03131	-1.02619	-0.896604	1.22808	1.17728	1.15003	1.22437	1.18589	1.19808	1.17414	1.22791	1.344
MED4_IG_0390r20-22	Yfr11	-1.23047	1.01234	1.08836	-1.02353	-1.28476	-1.32603	-1.39531	-1.53961	-1.35123	1.47034	1.16338	1.24036	1.17646	1.2016	1.22827	1.1887	1.27048	1.3565
MED4_IG_0418f17	Yfr4	1.05484	-1.31843	-1.01168	-1.20563	1.0985	1.31768	1.12338	-1.06219	1.01438	1.09066	1.15646	1.19074	1.19513	1.19633	1.27558	1.27287	1.25287	1.32745
MED4_IG_0668r5-6	Yfr13	-1.02571	1.17477	1.12507	1.04376	-1.028	1.03852	-1.10703	-1.04317	-1.24584	1.21729	1.07729	1.13688	1.12471	1.2704	1.79937	1.62854	1.70418	1.51822
MED4_IG_0676f22-24	Yfr14	-1.22555	1.82436	1.80096	2.11659	1.07533	1.10274	1.21308	1.17078	1.08239	1.22592	1.13175	1.46016	1.1952	1.44592	1.27933	1.24194	1.26861	1.20392
MED4_IG_0676r9-13	Yfr6	-1.13667	1.04968	1.07841	1.11046	1.0405	1.06445	1.09164	1.02763	-1.16027	1.50251	1.42972	1.24676	1.35721	1.44261	1.39117	1.60711	1.53085	1.58559
MED4_IG_0700f1-4	Yfr7	1.07002	1.17263	1.35632	1.38101	1.02582	1.21516	1.22982	1.15531	1.0554	1.27956	1.22654	1.16447	1.11578	1.21012	1.20151	1.19908	1.18855	1.2766
MED4_IG_0702r18-21	Yfr15	1.20836	-1.2786	1.20264	1.62458	2.4129	2.41063	2.05891	2.11028	1.89632	1.23926	1.15879	1.14816	1.21674	1.19428	1.19939	1.18292	1.30262	1.29968
MED4_IG_0704r24	Yfr16	-1.09856	-1.26937	-1.10397	-1.41265	-1.22612	-1.17174	-1.20619	-1.66796	-1.60814	1.1857	1.1289	1.25574	1.1044	1.20853	1.08947	1.07842	1.11988	1.26622
MED4_IG_0714f11-14	Yfr17	1.0252	-1.17969	-1.16195	-1.20776	1.03415	-1.06931	-1.0527	1.0222	1.00571	1.23509	1.13359	1.1514	1.16333	1.24897	1.16982	1.20616	1.1727	1.30352
MED4_IG_1047r16	Yfr5	-1.09351	-1.16893	1.0453	-1.39503	-1.04609	1.2112	-1.04332	-1.12441	1.22274	1.21851	1.23378	1.15643	1.21149	1.22897	1.12476	1.33416	1.25778	1.2714
MED4_IG_1142r21-25	Yfr21	1.15465	-1.15068	1.04027	1.03186	1.33014	1.27806	1.35448	1.42454	1.35243	1.34549	1.29931	1.14352	1.23542	1.28615	1.28159	1.31825	1.28071	1.2676
MED4_IG_1157r8	Yfr19	1.11298	-1.30626	-1.15062	-1.36956	1.07591	-1.01726	1.01815	-1.04577	-1.23628	1.19939	1.0768	1.11538	1.14246	1.21998	1.11683	1.0983	1.12563	1.08325
MED4_RNA_0033_at	ffs	-1.01681	-1.0795	1.00192	1.03958	1.03666	1.00375	-1.02058	1.01001	-1.09781	1.47027	1.20685	1.27238	1.34663	1.28554	1.3059	1.35769	1.33185	1.47413
MED4_IG_1412f32-33	Yfr20	1.12476	1.06715	1.05979	1.19567	1.37048	1.28683	1.26616	1.25636	1.0287	1.29476	1.18949	1.24076	1.2226	1.1004	2.07732	1.96915	2.00366	1.74547
MED4_RNA_0041_x_at	rnpB	-1.04072	1.17388	1.1523	1.20874	-1.00963	1.0489	-1.03551	1.03043	1.14431	2.02488	1.38896	1.11414	1.34312	1.48832	1.33856	1.38696	1.62815	1.83926
phosphorus experiment		fold change phosphate deplete/phosphate replete cells					± standard error phosphate deplete/phosphate replete cells
probes	gene name	0 h	4 h	12 h	24 h	48 h	0 h	4 h	12 h	24 h	48 h
MED4_RNA_0001_x_at	tmRNA	1.01978	-1.11223	-1.1185	-1.12869	1.07777	1.451	1.90827	1.70647	1.59814	2.16583
MED4_IG_0367f11-16	Yfr8	1.01562	1.16476	-1.08169	-1.00666	-1.08745	1.31214	1.87404	1.32402	1.26166	1.37236
MED4_IG_0367r3-5	Yfr9	1.64395	-1.15348	-1.7288	1.64281	-2.00505	1.8261	2.35512	1.92166	1.78459	1.91675
MED4_IG_0375f18-20	Yfr10	-1.04819	-1.09045	-1.12347	-1.01652	1.07931	1.32948	1.6803	1.22411	1.21751	1.67698
MED4_IG_0375f22	Yfr2	1.02999	-1.47021	-1.27724	-1.17361	1.39573	1.08057	1.88343	1.31412	1.27302	1.41589
MED4_IG_0390r20-22	Yfr11	-1.17779	1.28234	-1.15519	-1.05683	1.01232	1.31828	1.523	1.26012	1.59186	1.53333
MED4_IG_0418f17	Yfr4	-1.09418	-1.08934	-1.18326	-1.77497	1.04713	1.19858	1.30705	1.19576	1.47113	1.39706
MED4_IG_0668r5-6	Yfr13	-1.08772	-1.38045	-1.27916	-1.61602	-1.12589	1.22669	1.74623	1.39293	1.40862	1.37931
MED4_IG_0676f22-24	Yfr14	1.50899	1.05209	-1.09266	1.53104	-1.00921	1.57636	2.20204	1.62567	1.60013	2.2196
MED4_IG_0676r9-13	Yfr6	1.02826	1.01508	1.09643	-1.16528	1.24071	1.32742	1.43538	1.4566	1.46552	1.40486
MED4_IG_0700f1-4	Yfr7	1.2861	-1.16414	-1.09536	-1.06395	-1.37674	1.36181	1.98414	1.42866	1.26072	1.30763
MED4_IG_0702r18-21	Yfr15	-1.32396	1.15094	-1.05548	-1.18672	-1.0429	1.70544	2.03705	1.2987	1.47449	1.40588
MED4_IG_0704r24	Yfr16	1.09695	1.10433	-1.00304	-1.14374	-1.02997	1.09082	1.26797	1.05024	1.13212	1.12087
MED4_IG_0714f11-14	Yfr17	-1.3374	1.11434	1.03103	1.0135	1.00233	1.50951	1.40444	1.23254	1.24739	1.28762
MED4_IG_1047r16	Yfr5	1.13204	-1.84377	-1.27975	-1.84158	-1.4129	1.1446	2.42389	1.16857	1.28085	1.10764
MED4_IG_1142r21-25	Yfr21	-1.44298	1.10451	1.05655	-1.03584	-1.02009	1.67862	2.01325	1.28783	1.27205	1.42634
MED4_IG_1157r8	Yfr19	-1.51723	1.13615	-1.39591	-1.71974	1.05045	1.24472	1.08415	1.27361	1.66605	1.28244
MED4_RNA_0033_at	ffs	1.1083	-1.03163	-1.00808	-1.08915	1.05165	1.19274	1.75594	1.41257	1.58133	1.70999
MED4_IG_1412f32-33	Yfr20	1.20641	-1.49851	-1.23175	-1.37901	1.06744	1.26478	1.78139	1.26834	1.21775	1.44309
MED4_RNA_0041_x_at	rnpB	1.02365	1.02358	1.01992	1.02599	-1.06173	1.78211	1.79054	2.43876	1.23289	1.46635

## Sheet: summary log
light experiment		fold change						± standard error
probes	gene name	HL-dark	WL-dark	Blue-dark	Red-dark	Green-dark	DCMU-WL	HL-dark	WL-dark	Blue-dark	Red-dark	Green-dark	DCMU-WL
MED4_RNA_0001_x_at	tmRNA	-0.393717	-0.367165	-0.095445	-0.147205	-0.0514192	0.153918	1.27359	0.485327	0.508273	0.987401	0.563749	0.706495
MED4_IG_0367f11-16	Yfr8	-1.83003	-0.666191	-0.802336	-0.402151	0.00368806	0.581144	0.873629	0.508993	0.754908	0.56635	0.490596	0.670051
MED4_IG_0367r3-5	Yfr9	-0.538334	-0.484223	0.142162	1.09975	0.217583	0.696721	0.835214	0.624928	0.653077	1.41639	0.721064	0.477446
MED4_IG_0375f18-20	Yfr10	-0.534335	-0.531502	-0.575716	-0.102041	0.0366703	0.519979	1.089	0.47732	0.547181	0.841603	0.372448	0.776527
MED4_IG_0375f22	Yfr2	-0.436098	-1.21274	0.0895839	-0.422066	-0.699596	0.431978	0.949542	0.36207	0.359483	0.977312	0.376326	0.759628
MED4_IG_0390r20-22	Yfr11	-1.96397	-1.24062	-1.47289	-0.877932	-0.0490908	1.09813	0.687096	0.312519	0.425447	0.66195	0.27507	0.473363
MED4_IG_0418f17	Yfr4	1.09933	0.710611	1.50326	0.779866	0.761827	0.713222	0.719816	0.194693	0.19139	0.652271	0.194092	0.484886
MED4_IG_0668r5-6	Yfr13	-0.236983	-0.730077	-0.434859	0.282436	-0.109409	0.436188	1.33595	0.517133	0.543519	1.17375	0.431757	0.963535
MED4_IG_0676f22-24	Yfr14	0.0947903	-0.493928	0.223963	0.384244	0.270424	0.852426	0.502294	0.558521	0.539379	0.611285	0.39849	0.583242
MED4_IG_0676r9-13	Yfr6	0.122198	0.146312	0.121574	-0.0738498	0.204698	0.0659155	0.294559	0.194783	0.214204	0.372711	0.275247	0.345741
MED4_IG_0700f1-4	Yfr7	-0.442205	-0.695052	-0.0747146	0.209228	-0.0215318	0.073062	1.00206	0.416943	0.417957	0.900263	0.727842	0.889153
MED4_IG_0702r18-21	Yfr15	-0.0710172	0.065309	-0.0193853	0.208847	0.146662	-0.0016749	0.312264	0.262839	0.360876	0.342908	0.764708	0.419809
MED4_IG_0704r24	Yfr16	0.455026	0.707434	0.725171	0.64057	0.923322	1.24517	0.143422	0.170276	0.126831	0.201347	0.124307	0.262421
MED4_IG_0714f11-14	Yfr17	0.0554256	-0.0280031	0.114801	0.15596	0.0222499	0.0218863	0.67087	0.460497	0.409173	0.503167	0.590108	0.678958
MED4_IG_1047r16	Yfr5	0.658675	0.403752	0.940708	0.744106	0.79937	1.10792	0.757784	0.152538	0.112128	0.86221	0.180431	0.475468
MED4_IG_1142r21-25	Yfr21	0.534661	0.332122	0.306091	0.1274	0.0287376	-0.0595135	0.384518	0.466735	0.345761	0.431965	0.413846	0.643673
MED4_IG_1157r8	Yfr19	-1.18241	-1.13839	-1.26008	-0.105799	0.0354797	1.08077	0.421868	0.207884	0.269071	0.420073	0.176502	0.147275
MED4_RNA_0033_at	ffs	-0.220345	-0.11691	-0.0228579	0.0211857	-0.0348385	-0.709414	0.739439	0.341604	0.309888	0.541966	0.316639	2.81762
MED4_IG_1412f32-33	Yfr20	1.98629	0.0068194	0.625129	0.0722738	-0.146165	-0.20472	0.598686	0.184834	0.324827	0.458348	0.240814	0.681174
MED4_RNA_0041_x_at	rnpB	-0.150491	-0.106546	-0.00733379	-0.0379795	0.0720215	0.15641	0.564579	0.495211	0.4839	0.483327	0.562229	0.528764
phage experiment		fold change phage-infected cells /control cells										± standard error phage-infected cells /control cells
probes	gene name	0 h	1 h	2 h	3 h	4 h	5 h	6 h	7 h	8 h	0 h	1 h	2 h	3 h	4 h	5 h	6 h	7 h	8 h
MED4_RNA_0001_x_at	tmRNA	0.0698267	0.145353	0.196951	0.150342	0.374609	0.344334	0.316111	0.243378	-0.016303	0.755204	0.424866	0.509341	0.510086	0.925437	0.491822	0.542172	0.62305	0.594067
MED4_IG_0367f11-16	Yfr8	-0.380631	0.110114	0.2089	0.0734016	-0.425189	-0.358915	-0.509317	-0.457379	-0.530687	0.621319	0.377389	0.264163	0.305471	0.316112	0.314062	0.277711	0.505113	0.528334
MED4_IG_0367r3-5	Yfr9	-0.498068	1.08925	0.957315	1.41205	-0.155547	-0.152067	-0.357273	-0.326567	0.215215	0.553219	0.411855	0.293377	0.464692	0.685862	0.558448	0.534292	0.589904	0.54089
MED4_IG_0375f18-20	Yfr10	0.111307	0.0238644	-0.0138426	-0.173302	-0.184143	-0.134245	-0.134573	-0.245326	-0.139482	0.743787	0.641759	0.541643	0.681683	0.828168	0.747294	0.730953	0.768052	0.735452
MED4_IG_0375f22	Yfr2	0.181161	0.186413	0.380871	-0.0806765	0.418137	0.713969	0.228489	-0.0372977	0.157457	0.29641	0.235453	0.201674	0.292035	0.24597	0.260721	0.231609	0.296207	0.426529
MED4_IG_0390r20-22	Yfr11	-0.299207	0.017701	0.122158	-0.0335569	-0.361497	-0.407112	-0.480585	-0.622564	-0.434276	0.556146	0.218316	0.310756	0.234447	0.26496	0.296625	0.24939	0.345371	0.439893
MED4_IG_0418f17	Yfr4	1.05484	0.75848	0.988457	0.829442	1.0985	1.31768	1.12338	0.941452	1.01438	0.125203	0.209717	0.251859	0.25717	0.258618	0.351149	0.348081	0.325239	0.408661
MED4_IG_0668r5-6	Yfr13	-0.0366291	0.232377	0.170013	0.0617936	-0.0398388	0.0545318	-0.1467	-0.0609778	-0.317116	0.28367	0.107412	0.185085	0.169551	0.34528	0.847492	0.703583	0.769077	0.602378
MED4_IG_0676f22-24	Yfr14	-0.293426	0.867389	0.84877	1.08174	0.104783	0.141088	0.278679	0.227466	0.114221	0.293859	0.178561	0.546122	0.257257	0.531991	0.355393	0.312598	0.343251	0.267735
MED4_IG_0676r9-13	Yfr6	-0.18482	0.069954	0.108906	0.151153	0.0572826	0.0901133	0.126494	0.0393243	-0.214463	0.587378	0.515729	0.318189	0.440641	0.528681	0.476298	0.684464	0.614332	0.665019
MED4_IG_0700f1-4	Yfr7	0.0976336	0.229748	0.439702	0.465719	0.0367788	0.281148	0.29845	0.208281	0.0777868	0.35565	0.294594	0.219678	0.158055	0.275145	0.264844	0.261928	0.249201	0.352305
MED4_IG_0702r18-21	Yfr15	0.273049	-0.354569	0.266203	0.700063	1.27077	1.26941	1.04188	1.07744	0.923205	0.309477	0.212617	0.199325	0.283017	0.256141	0.262304	0.242351	0.381417	0.378155
MED4_IG_0704r24	Yfr16	0.910282	0.78779	0.905821	0.707891	0.815578	0.85343	0.82906	0.599536	0.621837	0.245742	0.174915	0.328537	0.143266	0.273248	0.123622	0.108918	0.163342	0.340533
MED4_IG_0714f11-14	Yfr17	0.0359059	-0.238414	-0.216546	-0.272333	0.0484449	-0.0966781	-0.0740929	0.0316771	0.00821183	0.304612	0.1809	0.203383	0.218263	0.320733	0.226288	0.270426	0.229834	0.382409
MED4_IG_1047r16	Yfr5	0.914482	0.855487	1.0453	0.716832	0.955941	1.2112	0.958478	0.889352	1.22274	0.285119	0.303083	0.209678	0.276779	0.297447	0.16962	0.415933	0.330874	0.346418
MED4_IG_1142r21-25	Yfr21	0.20745	-0.202489	0.0569512	0.0452407	0.411575	0.353951	0.437741	0.510491	0.435559	0.42813	0.377745	0.193478	0.305001	0.363057	0.35793	0.398624	0.356946	0.3421
MED4_IG_1157r8	Yfr19	1.11298	0.765542	0.8691	0.730164	1.07591	0.983032	1.01815	0.956232	0.808877	0.2623	0.10675	0.157533	0.192146	0.286858	0.159412	0.135271	0.170733	0.115368
MED4_RNA_0033_at	ffs	-0.0240526	-0.110365	0.00277139	0.0560002	0.0519368	0.00539873	-0.0293854	0.0143759	-0.134624	0.556082	0.271249	0.34753	0.429351	0.362371	0.385048	0.441151	0.413427	0.559862
MED4_IG_1412f32-33	Yfr20	0.169618	0.0937608	0.0837746	0.257817	0.454681	0.36382	0.340455	0.329247	0.0408219	0.372679	0.250338	0.311218	0.289947	0.138028	1.05472	0.977572	1.00264	0.803615
MED4_RNA_0041_x_at	rnpB	-0.0575848	0.231281	0.204521	0.273504	-0.01383	0.0688722	-0.0503448	0.0432534	0.194472	1.01784	0.474002	0.155926	0.425593	0.573684	0.420678	0.471926	0.703237	0.879128
phosphorus experiment		fold change phosphate deplete/phosphate replete cells					± standard error phosphate deplete/phosphate replete cells
probes	gene name	0 h	4 h	12 h	24 h	48 h	0 h	4 h	12 h	24 h	48 h
MED4_RNA_0001_x_at	tmRNA	0.0282528	-0.153459	-0.161568	-0.174653	0.108046	0.53705	0.932268	0.771014	0.676398	1.11492
MED4_IG_0367f11-16	Yfr8	0.0223578	0.220033	-0.113286	-0.00957165	-0.120943	0.391917	0.906155	0.404929	0.335327	0.456654
MED4_IG_0367r3-5	Yfr9	0.717168	-0.205997	-0.78977	0.716164	-1.00364	0.868763	1.2358	0.942352	0.835596	0.938666
MED4_IG_0375f18-20	Yfr10	-0.0679056	-0.124919	-0.167966	-0.0236429	0.110108	0.410858	0.748721	0.291738	0.283928	0.745867
MED4_IG_0375f22	Yfr2	0.0426371	-0.556022	-0.353033	-0.230948	0.481023	0.111786	0.913364	0.394095	0.348258	0.501705
MED4_IG_0390r20-22	Yfr11	-0.236088	0.358784	-0.208126	-0.0797414	0.017667	0.398659	0.606915	0.333566	0.670717	0.616672
MED4_IG_0418f17	Yfr4	-0.129849	-0.123457	-0.242767	-0.827792	0.0664395	0.26133	0.386314	0.257925	0.556929	0.482393
MED4_IG_0668r5-6	Yfr13	-0.121304	-0.465138	-0.355194	-0.692443	-0.171061	0.294771	0.804246	0.478127	0.494285	0.463946
MED4_IG_0676f22-24	Yfr14	0.593584	0.0732635	-0.127838	0.614513	-0.0132235	0.656598	1.13884	0.701032	0.678186	1.1503
MED4_IG_0676r9-13	Yfr6	0.0402017	0.0215988	0.132818	-0.220679	0.311167	0.40862	0.521434	0.54261	0.551415	0.490431
MED4_IG_0700f1-4	Yfr7	0.363	-0.219269	-0.131411	-0.0894364	-0.432033	0.445523	0.988514	0.514664	0.334253	0.38695
MED4_IG_0702r18-21	Yfr15	-0.404861	0.20281	-0.0778949	-0.246982	-0.0605963	0.770146	1.02648	0.377068	0.560221	0.491475
MED4_IG_0704r24	Yfr16	0.133501	0.143173	-0.00437717	-0.193759	-0.042608	0.125419	0.342525	0.0707227	0.179028	0.164615
MED4_IG_0714f11-14	Yfr17	-0.419433	0.156191	0.0440878	0.019349	0.0033513	0.594077	0.489993	0.301635	0.318918	0.364702
MED4_IG_1047r16	Yfr5	0.178931	-0.882656	-0.355863	-0.880948	-0.49866	0.194841	1.27732	0.224747	0.357103	0.147487
MED4_IG_1142r21-25	Yfr21	-0.529051	0.143412	0.0793567	-0.050802	-0.0287031	0.747277	1.00952	0.364941	0.34715	0.512317
MED4_IG_1157r8	Yfr19	-0.601444	0.184158	-0.481211	-0.78219	0.0710119	0.315825	0.11657	0.34892	0.736431	0.358894
MED4_RNA_0033_at	ffs	0.148344	-0.0449253	-0.0116162	-0.123209	0.0726544	0.254278	0.812245	0.49832	0.661137	0.773985
MED4_IG_1412f32-33	Yfr20	0.270725	-0.583531	-0.300709	-0.463637	0.0941563	0.33889	0.833004	0.342937	0.284224	0.529161
MED4_RNA_0041_x_at	rnpB	0.0337296	0.0336302	0.0284575	0.0370106	-0.0864148	0.833584	0.840393	1.28615	0.302042	0.55223
