# Supplementary material for: The Challenge of Regulation in a Minimal Photoautotroph: Non-Coding RNAs in Prochlorococcus
Source: PLoS Genet. 2008 Aug 29;4(8):e1000173. doi: 10.1371/journal.pgen.1000173 (PMC2518516; doi:10.1371/journal.pgen.1000173)
Supplement: Table S4 — Differential expression of overlapping transcripts during light, phage and phosphorus stress. Microarray ratios are average values ± standard errors of all probes targeting the respective transcript for biological triplicates. (0.06 MB XLS) [file pgen.1000173.s007.xls]

## Sheet: summary
light experiment		fold change						± standard error
probes	gene name	HL-dark	WL-dark	Blue-dark	Red-dark	Green-dark	DCMU-WL	HL-dark	WL-dark	Blue-dark	Red-dark	Green-dark	DCMU-WL
MED4_ARR_0336_0-10,MED4_IG_0350f0-6	PMED4_03501, PMM0338	1.07739	1.01468	-1.04143	1.06553	-1.0698	1.07894	1.62513	1.65766	1.64742	2.06377	1.65225	3.83023
MED4_IG_0350r2-6	PMED4_03511	-7.52827	-1.78976	-2.48624	-1.1134	1.05279	1.42033	2.17789	1.53439	1.52085	1.50976	1.37832	1.5117
MED4_ARR_0340_0-9,MED4_IG_0354f0-5	PMED4_03561, PMM0342	1.05563	-1.24628	-1.09241	-1.07363	-1.07727	1.18275	2.30231	1.6608	1.68301	2.01916	1.67353	1.86687
MED4_IG_0354r0-8	PMED4_03571	-1.2891	-1.15894	-1.19753	-1.18923	-1.01872	1.0969	1.45142	1.31044	1.48404	1.50982	1.78536	1.36153
MED4_IG_0380r37-44	PMED4_03964	1.50473	1.50318	1.36955	1.65402	1.21461	-1.20313	2.179	2.07185	2.10979	2.33058	2.86061	2.17141
MED4_IG_0380f13-17	PMED4_03965	1.1595	-1.07146	1.25284	1.41217	-1.00263	1.09395	1.42181	1.28708	1.33975	1.68921	1.52279	1.28993
MED4_IG_0516r0-3,MED4_ARR_0498_0-9	PMED4_05491, PMM0500	-1.08166	1.03393	1.02564	-1.05919	-1.00408	1.05721	1.96146	1.75978	1.88858	2.09467	1.82084	1.73623
MED4_IG_0516f0-4	PMED4_05501, PMM0501	1.15632	-1.00117	-1.03754	-1.0026	-1.05084	-1.0244	1.48644	1.29447	1.29318	1.50567	1.3046	1.28572
MED4_IG_0676f29-32	PMED4_07151	-1.86185	-1.08178	-1.1441	1.38035	1.0806	-1.0155	1.55318	1.53034	1.24403	1.34933	1.28021	1.6454
MED4_ARR_0657_0-9,MED4_IG_0676r0-2	PMED4_07161, PMM0660	-3.06434	-1.78969	-2.25888	-1.78014	-1.07509	1.3171	1.84689	1.77549	1.66209	2.52738	1.8805	2.75642
MED4_IG_0701r2-8	PMED4_07432	-2.38918	-1.85629	-1.98035	-2.13189	-1.239	1.32744	1.99529	2.32316	2.25135	2.22552	2.03569	2.13972
MED4_IG_0701f9-16	PMED4_07431	-2.04739	-1.01454	-1.22557	1.00146	1.12874	-1.02424	2.58032	2.51169	2.4956	2.86511	2.60664	2.11829
MED4_IG_1016f5-7	PMED4_11201	-2.34579	-2.2351	-2.25413	-1.51591	1.05941	2.21139	1.52618	1.3992	1.61934	1.50922	1.32577	1.33673
MED4_IG_1016r0-4,MED4_ARR_0992_0-9	PMED4_11211, PMM0997	1.8413	1.56771	1.59219	1.41471	1.10323	-1.24838	2.91512	1.94608	2.09412	3.2635	2.11947	2.18662
MED4_IG_1144f0-3	tRNA_Pro2	-1.08972	-1.25654	-1.05588	-1.14816	-1.10056	1.2542	1.35568	1.19649	1.25053	1.37331	1.15624	1.28013
MED4_IG_1143r0,MED4_IG_1144r0-3,MED4_ARR_1117_0-9	PMED4_12701, PMM1123	-1.03803	1.29405	1.26898	1.16053	1.19049	-1.11962	2.36377	1.80798	1.83131	2.47437	1.89477	1.96186
MED4_IG_1322r6-10	PMED4_14671	14.2962	3.31056	7.63198	2.31935	1.16158	-1.56497	1.4455	1.71332	1.70115	1.5091	1.55522	1.86908
MED4_ARR_1291_0-16,MED4_IG_1322f0-2	PMED4_14661, PMM1300	1.09488	-1.09014	-1.14731	-1.06139	-1.13661	1.06084	2.47528	1.58814	1.94029	2.75715	2.09995	1.88217
MED4_IG_1397f4-12	PMED4_15421	1.34451	1.06327	1.19835	1.06232	1.00484	1.00693	1.75783	1.38253	1.45246	1.71547	1.49956	1.77881
MED4_IG_1397r8-10	PMED4_15431	1.09291	-1.033	1.01442	-1.04418	-1.05613	1.16541	1.47736	1.27402	1.39911	1.20372	1.22715	1.30554
MED4_IG_1398f2-6	PMED4_15442	-3.0257	-3.36141	-3.01955	-2.13796	-1.0868	2.52893	3.76706	2.28077	2.38157	2.70674	1.61971	2.21285
MED4_IG_1398r2-4	PMED4_15451	1.11477	1.22935	1.26992	1.26995	-1.07566	-1.35043	2.0507	1.38272	1.35953	1.30994	1.37749	1.28986
MED4_ARR_1490_0-13	PMED4_17101, PMM1500	1.37981	1.36015	1.38291	1.04	1.15366	-1.14287	1.86565	1.43023	1.5683	1.82372	1.65406	1.77282
MED4_IG_1526f0-5,MED4_ARR_1491_0-22	PMED4_17111, PMM1501	1.21982	1.14264	-1.15215	1.02451	-1.16936	-1.08378	2.51582	2.01105	2.13176	2.60172	2.74768	2.27091
phage experiment		fold change phage-infected cells /control cells										± standard error phage-infected cells /control cells
probes	gene name	0 h	1 h	2 h	3 h	4 h	5 h	6 h	7 h	8 h	0 h	1 h	2 h	3 h	4 h	5 h	6 h	7 h	8 h
MED4_ARR_0336_0-10,MED4_IG_0350f0-6	PMED4_03501, PMM0338	-1.01471	1.05947	1.19524	1.29009	1.20827	1.19132	1.16063	1.14419	1.1474	1.62264	1.51402	1.51692	1.61886	1.95927	1.58278	1.69493	1.62296	1.58379
MED4_IG_0350r2-6	PMED4_03511	-1.03162	-1.33074	-1.27584	-1.39675	-1.45006	-1.474	-1.39239	-1.58771	-1.34578	1.48553	1.53885	1.34521	1.24568	1.39462	1.21989	1.23658	1.3803	1.33765
MED4_ARR_0340_0-9,MED4_IG_0354f0-5	PMED4_03561, PMM0342	-1.00109	-1.13368	-1.06439	-1.01901	-1.02201	1.04448	1.06947	1.0436	1.0625	1.78791	1.51111	1.44399	1.44452	1.57576	1.44416	1.28945	1.35912	1.51052
MED4_IG_0354r0-8	PMED4_03571	1.00553	1.04072	-1.00581	-1.00333	-1.02077	1.00824	1.01691	1.02122	-1.03697	1.42246	1.27172	1.30644	1.51164	1.32968	1.27491	1.26851	1.33681	1.35513
MED4_IG_0380r37-44	PMED4_03964	-1.66412	1.40464	1.24721	1.4977	1.33814	1.24243	1.31716	1.26344	1.04968	1.81561	1.43281	1.38851	1.46046	1.57054	1.56486	1.34575	1.47811	1.49146
MED4_IG_0380f13-17	PMED4_03965	-1.34418	1.64106	1.47289	1.61786	1.2367	1.28048	1.45559	1.22948	1.11913	1.43455	1.23179	1.39886	1.43267	1.49259	1.30928	1.28112	1.28078	1.31049
MED4_IG_0516r0-3,MED4_ARR_0498_0-9	PMED4_05491, PMM0500	-1.07442	1.02906	-1.06861	1.02604	-1.25844	-1.33747	-1.24297	-1.25128	-1.25989	1.52092	1.43515	1.46382	2.48298	1.442	1.41087	1.51912	1.5181	1.59871
MED4_IG_0516f0-4	PMED4_05501, PMM0501	-1.02294	1.03639	1.0629	1.07121	-1.07541	-1.13917	-1.13819	-1.04996	-1.15062	1.25018	1.20254	1.20152	1.23372	1.24521	1.15237	1.1444	1.14514	1.21841
MED4_IG_0676f29-32	PMED4_07151	-1.09976	-1.16186	-1.14701	-1.14845	-1.13649	-1.09652	-1.0968	-1.15861	1.03771	1.41989	1.61641	1.26538	1.39623	1.55264	1.37423	1.17676	1.44212	1.34556
MED4_ARR_0657_0-9,MED4_IG_0676r0-2	PMED4_07161, PMM0660	-1.16734	-1.15893	-1.10588	-1.25013	-1.70799	-1.60504	-1.7312	-1.59944	-1.62455	1.56131	1.43196	1.3847	1.33418	1.59553	1.30594	1.4494	1.6486	1.50261
MED4_IG_0701r2-8	PMED4_07432	-1.09357	-1.0372	-1.01362	1.00433	-1.07131	-1.10765	-1.17907	-1.25846	-1.28454	1.48738	1.34147	1.30159	1.24828	1.23914	1.19042	1.29053	1.36223	1.37294
MED4_IG_0701f9-16	PMED4_07431	1.0252	-1.13103	1.75831	2.49917	2.46272	2.24017	1.90679	2.00582	1.87597	1.33522	1.29662	1.28751	1.26622	1.23473	1.39903	1.28922	1.37531	1.32129
MED4_IG_1016f5-7	PMED4_11201	-1.13613	1.04479	1.01697	-1.09225	-1.23125	-1.28833	-1.20028	-1.26879	-1.06299	1.39851	1.13918	1.17376	1.14742	1.2577	1.16817	1.11219	1.25861	1.25707
MED4_IG_1016r0-4,MED4_ARR_0992_0-9	PMED4_11211, PMM0997	-1.14178	-1.03141	-1.0683	-1.06748	-1.16022	-1.11677	-1.1474	-1.12752	-1.05577	1.79169	1.71896	1.46998	1.48933	1.48223	1.4444	1.52451	1.43302	1.53503
MED4_IG_1144f0-3	tRNA_Pro2	1.07204	1.30263	1.18705	1.17387	-1.15663	-1.11418	-1.11184	-1.10471	-1.16414	1.28827	1.17994	1.28319	1.33112	1.27406	1.13999	1.11294	1.24516	1.28356
MED4_IG_1143r0,MED4_IG_1144r0-3,MED4_ARR_1117_0-9	PMED4_12701, PMM1123	-1.03944	1.05176	-1.06607	-1.0883	-1.23196	-1.30261	-1.25266	-1.23179	-1.18471	1.70226	1.51658	1.64632	1.9803	2.06303	1.4395	1.54102	1.8183	1.63339
MED4_IG_1322r6-10	PMED4_14671	1.34106	1.56517	1.22	1.23167	1.695	1.9542	1.89489	1.66574	1.70779	1.41201	1.47957	1.24974	1.37594	1.73834	3.16139	1.40209	1.48651	1.33035
MED4_ARR_1291_0-16,MED4_IG_1322f0-2	PMED4_14661, PMM1300	1.12207	-1.04561	-1.03024	-1.07011	-1.0224	1.04632	1.03728	1.08178	1.04114	1.644	1.39553	1.42151	1.422	1.56056	1.4877	1.51551	1.49133	1.52636
MED4_IG_1397f4-12	PMED4_15421	1.04089	-1.10904	-1.10008	-1.00653	1.05386	1.07936	1.13015	1.10957	1.12124	1.59088	1.2481	1.31306	1.36625	1.4133	1.29615	1.45866	1.29378	1.44515
MED4_IG_1397r8-10	PMED4_15431	-1.2984	-1.08812	-1.19359	-1.26834	-1.0307	-1.02287	-1.03313	1.00191	-1.10918	1.21179	1.18654	1.18255	1.12898	1.24302	1.17607	1.15993	1.10553	1.15675
MED4_IG_1398f2-6	PMED4_15442	-1.0041	1.16777	1.00433	-1.0298	-1.41028	-1.62971	-1.34656	-1.85305	-1.42209	1.65521	1.29401	1.19705	1.22037	1.33704	1.19776	1.14432	1.62658	1.42286
MED4_IG_1398r2-4	PMED4_15451	1.12562	-1.10876	-1.08748	-1.17286	-1.02576	1.00108	1.03795	1.00528	-1.05896	1.15617	1.11403	1.10987	1.15146	1.17501	1.10672	1.11239	1.04556	1.07505
MED4_ARR_1490_0-13	PMED4_17101, PMM1500	-1.07824	1.00351	1.0303	1.09594	1.07687	1.02819	1.02606	1.01105	1.01931	1.50457	1.31249	1.30094	1.42651	1.54474	1.3873	1.44057	1.46016	1.42811
MED4_IG_1526f0-5,MED4_ARR_1491_0-22	PMED4_17111, PMM1501	-1.07814	1.06181	1.67448	2.11572	2.02037	1.78195	1.59683	1.58932	1.41969	1.86147	1.49895	1.56422	1.67641	2.01356	1.80332	1.74536	1.89628	1.97477
phosphorus experiment		fold change phosphate deplete/phosphate replete cells					± standard error phosphate deplete/phosphate replete cells
probes	gene name	0 h	4 h	12 h	24 h	48 h	0 h	4 h	12 h	24 h	48 h
MED4_ARR_0336_0-10,MED4_IG_0350f0-6	PMED4_03501, PMM0338	1.09138	1.01264	-1.08018	-1.01313	1.01277	2.03652	2.41304	1.94139	1.6989	2.20862
MED4_IG_0350r2-6	PMED4_03511	1.07866	1.17815	-1.15536	1.17656	-1.14545	1.44655	1.42439	1.40815	1.35721	1.96161
MED4_ARR_0340_0-9,MED4_IG_0354f0-5	PMED4_03561, PMM0342	1.06675	1.01438	-1.06143	1.07274	-1.06912	2.00172	2.0222	1.81174	1.5052	1.94529
MED4_IG_0354r0-8	PMED4_03571	-1.05596	1.01518	-1.07803	-1.03093	1.18754	1.45923	1.50665	1.37216	2.10594	1.8481
MED4_IG_0380r37-44	PMED4_03964	-1.11907	-1.4443	-1.29356	-1.11732	-1.34763	1.79158	1.8464	1.68577	1.739	1.59492
MED4_IG_0380f13-17	PMED4_03965	1.09722	-1.21965	-1.1603	1.15422	-1.07544	1.30618	1.47761	1.40626	1.63828	2.21975
MED4_IG_0516r0-3,MED4_ARR_0498_0-9	PMED4_05491, PMM0500	1.12225	1.00908	1.17954	1.1907	1.13052	1.9899	2.10635	1.46944	1.68121	2.28673
MED4_IG_0516f0-4	PMED4_05501, PMM0501	-1.11986	1.02449	-1.16259	-1.06064	1.00568	1.24586	1.36863	1.24412	1.34836	1.42683
MED4_IG_0676f29-32	PMED4_07151	1.34712	1.07557	-1.05903	1.05215	1.02293	1.48384	1.42909	1.5174	1.25214	1.94463
MED4_ARR_0657_0-9,MED4_IG_0676r0-2	PMED4_07161, PMM0660	1.12626	-1.03934	-1.1563	1.05775	1.08887	2.12236	2.31725	1.55872	1.53028	3.05572
MED4_IG_0701r2-8	PMED4_07432	-1.31445	-1.18065	-1.28958	-1.02662	-1.12715	1.81319	1.77914	1.28466	1.3193	1.63622
MED4_IG_0701f9-16	PMED4_07431	1.1305	1.15644	1.03617	1.15685	-1.00024	1.56251	1.58968	1.31421	1.38657	1.63099
MED4_IG_1016f5-7	PMED4_11201	-1.32769	1.10847	-1.45889	1.04439	-1.46356	1.70653	1.67283	1.32809	1.13749	1.51138
MED4_IG_1016r0-4,MED4_ARR_0992_0-9	PMED4_11211, PMM0997	1.26237	-1.03064	1.08518	1.04043	1.08883	2.3025	3.75634	1.69708	1.50326	2.43938
MED4_IG_1144f0-3	tRNA_Pro2	-1.04611	-1.07461	-1.14265	1.0028	1.00994	1.31081	1.58167	1.43073	1.32488	1.46102
MED4_IG_1143r0,MED4_IG_1144r0-3,MED4_ARR_1117_0-9	PMED4_12701, PMM1123	1.08184	1.04652	1.1815	1.04838	-1.06235	1.79593	1.75396	1.79158	1.53166	2.20471
MED4_IG_1322r6-10	PMED4_14671	-1.23243	-1.15814	-1.02401	-1.10305	1.06886	1.45275	1.66977	1.46468	1.4217	1.89958
MED4_ARR_1291_0-16,MED4_IG_1322f0-2	PMED4_14661, PMM1300	-1.0449	1.09856	1.01871	-1.0896	1.292	2.06429	2.80823	1.72916	1.84479	2.0562
MED4_IG_1397f4-12	PMED4_15421	1.05713	1.08495	-1.07627	-1.02844	-1.0538	1.60728	1.67487	1.43907	1.41906	1.48104
MED4_IG_1397r8-10	PMED4_15431	-1.11508	-1.05004	-1.06448	-1.06144	1.08209	1.27545	1.15009	1.15621	1.27334	1.44821
MED4_IG_1398f2-6	PMED4_15442	-1.14314	-1.03164	-1.63397	1.06494	-1.06804	1.55017	2.05296	1.33072	1.36711	1.47652
MED4_IG_1398r2-4	PMED4_15451	1.02311	1.16575	1.04862	-1.06941	-1.00248	1.13553	1.14725	1.24821	1.14305	1.25149
MED4_ARR_1490_0-13	PMED4_17101, PMM1500	1.16375	1.13828	1.0788	1.02766	1.01147	1.67917	1.66227	1.4875	1.47998	1.80633
MED4_IG_1526f0-5,MED4_ARR_1491_0-22	PMED4_17111, PMM1501	-1.03321	1.01479	-1.00575	-1.01286	1.05916	1.83296	3.40804	2.0426	1.8726	2.68145

## Sheet: summary log
light experiment		fold change						± standard error
probes	gene name	HL-dark	WL-dark	Blue-dark	Red-dark	Green-dark	DCMU-WL	HL-dark	WL-dark	Blue-dark	Red-dark	Green-dark	DCMU-WL
MED4_ARR_0336_0-10,MED4_IG_0350f0-6	PMED4_03501, PMM0338	0.107537	0.0210283	-0.0585636	0.0915654	-0.0973471	0.109613	0.700551	0.729149	0.720206	1.04528	0.724429	1.93743
MED4_IG_0350r2-6	PMED4_03511	-2.91232	-0.83977	-1.31396	-0.154968	0.0742195	0.50623	1.12293	0.617666	0.604876	0.594315	0.462915	0.596173
MED4_ARR_0340_0-9,MED4_IG_0354f0-5	PMED4_03561, PMM0342	0.0781033	-0.317633	-0.127509	-0.102493	-0.107385	0.242145	1.20308	0.731878	0.75104	1.01376	0.742897	0.900624
MED4_IG_0354r0-8	PMED4_03571	-0.366361	-0.2128	-0.260064	-0.250032	-0.0267606	0.133431	0.53746	0.390049	0.569533	0.594379	0.836215	0.445232
MED4_IG_0380r37-44	PMED4_03964	0.589506	0.588019	0.453701	0.725976	0.280495	-0.266788	1.12367	1.05092	1.0771	1.22069	1.51632	1.11863
MED4_IG_0380f13-17	PMED4_03965	0.213506	-0.0995765	0.325208	0.49791	-0.00379053	0.129552	0.507727	0.364105	0.421963	0.756349	0.606712	0.367294
MED4_IG_0516r0-3,MED4_ARR_0498_0-9	PMED4_05491, PMM0500	-0.113253	0.0481366	0.0365262	-0.082967	-0.00586935	0.080256	0.971927	0.815392	0.917302	1.06673	0.864607	0.795956
MED4_IG_0516f0-4	PMED4_05501, PMM0501	0.209535	-0.00169171	-0.053167	-0.00374491	-0.0715469	-0.0347775	0.571864	0.372366	0.370918	0.59041	0.383611	0.362581
MED4_IG_0676f29-32	PMED4_07151	-0.896739	-0.113403	-0.194214	0.465039	0.111836	-0.0221836	0.635222	0.613848	0.315024	0.432242	0.356376	0.718436
MED4_ARR_0657_0-9,MED4_IG_0676r0-2	PMED4_07161, PMM0660	-1.61557	-0.839706	-1.17561	-0.831995	-0.104458	0.397364	0.8851	0.828221	0.732999	1.33764	0.911117	1.46279
MED4_IG_0701r2-8	PMED4_07432	-1.25652	-0.892425	-0.985758	-1.09213	-0.309174	0.408649	0.996596	1.21609	1.17079	1.15414	1.02552	1.09742
MED4_IG_0701f9-16	PMED4_07431	-1.03378	-0.0208254	-0.293456	0.00211165	0.17471	-0.0345499	1.36755	1.32866	1.31939	1.51859	1.38219	1.0829
MED4_IG_1016f5-7	PMED4_11201	-1.23007	-1.16034	-1.17257	-0.600183	0.0832559	1.14495	0.609921	0.484602	0.695408	0.593804	0.406832	0.418703
MED4_IG_1016r0-4,MED4_ARR_0992_0-9	PMED4_11211, PMM0997	0.880723	0.648657	0.671011	0.500509	0.141733	-0.320055	1.54356	0.960569	1.06634	1.70642	1.08371	1.1287
MED4_IG_1144f0-3	tRNA_Pro2	-0.123956	-0.329462	-0.078447	-0.199318	-0.138242	0.326762	0.439013	0.258814	0.322536	0.457656	0.209439	0.356293
MED4_IG_1143r0,MED4_IG_1144r0-3,MED4_ARR_1117_0-9	PMED4_12701, PMM1123	-0.0538417	0.37189	0.343668	0.21478	0.251555	-0.163006	1.24109	0.854375	0.872878	1.30706	0.922019	0.972225
MED4_IG_1322r6-10	PMED4_14671	3.83755	1.72707	2.93206	1.21372	0.216089	-0.646132	0.53157	0.776798	0.766513	0.59369	0.637121	0.902331
MED4_ARR_1291_0-16,MED4_IG_1322f0-2	PMED4_14661, PMM1300	0.130776	-0.124509	-0.198259	-0.0859583	-0.184736	0.0852008	1.30759	0.66734	0.956272	1.46318	1.07035	0.912396
MED4_IG_1397f4-12	PMED4_15421	0.427081	0.0885125	0.261047	0.0872201	0.00696432	0.00996387	0.813792	0.467313	0.538495	0.778606	0.584538	0.830916
MED4_IG_1397r8-10	PMED4_15431	0.128177	-0.046837	0.0206483	-0.0623758	-0.0787895	0.22084	0.563019	0.349384	0.484507	0.267496	0.295309	0.384645
MED4_IG_1398f2-6	PMED4_15442	-1.59727	-1.74907	-1.59434	-1.09623	-0.120082	1.33853	1.91344	1.18952	1.25191	1.43656	0.695736	1.1459
MED4_IG_1398r2-4	PMED4_15451	0.156745	0.297897	0.344737	0.344772	-0.105221	-0.433417	1.03612	0.467512	0.443107	0.389506	0.46204	0.367219
MED4_ARR_1490_0-13	PMED4_17101, PMM1500	0.464467	0.443766	0.467706	0.0565883	0.206213	-0.192657	0.899681	0.516247	0.649201	0.866887	0.726014	0.826042
MED4_IG_1526f0-5,MED4_ARR_1491_0-22	PMED4_17111, PMM1501	0.286666	0.192365	-0.204331	0.0349275	-0.225717	-0.116066	1.33103	1.00795	1.09204	1.37947	1.45821	1.18327
phage experiment		fold change phage-infected cells /control cells										± standard error phage-infected cells /control cells
probes	gene name	0 h	1 h	2 h	3 h	4 h	5 h	6 h	7 h	8 h	0 h	1 h	2 h	3 h	4 h	5 h	6 h	7 h	8 h
MED4_ARR_0336_0-10,MED4_IG_0350f0-6	PMED4_03501, PMM0338	-0.021062	0.0833441	0.257301	0.367467	0.272938	0.252565	0.214913	0.194332	0.198365	0.698345	0.598387	0.601146	0.694974	0.970314	0.662464	0.76123	0.698628	0.663385
MED4_IG_0350r2-6	PMED4_03511	-0.0449106	-0.41223	-0.351444	-0.482076	-0.536115	-0.559736	-0.477564	-0.666949	-0.428438	0.57098	0.621855	0.42783	0.316932	0.479869	0.286755	0.30636	0.46498	0.419703
MED4_ARR_0340_0-9,MED4_IG_0354f0-5	PMED4_03561, PMM0342	-0.00156558	-0.181009	-0.0900291	-0.0271673	-0.0314099	0.0627903	0.0969007	0.0615744	0.0874645	0.838277	0.59561	0.53006	0.530588	0.656049	0.530232	0.366761	0.442677	0.595043
MED4_IG_0354r0-8	PMED4_03571	0.00795078	0.0575751	-0.00836116	-0.00479323	-0.029657	0.0118394	0.024189	0.0302987	-0.0523723	0.508393	0.346785	0.385637	0.596117	0.411078	0.350395	0.343136	0.418797	0.43843
MED4_IG_0380r37-44	PMED4_03964	-0.734758	0.4902	0.318703	0.582748	0.420231	0.313168	0.39743	0.337353	0.0699516	0.86045	0.518844	0.473534	0.546421	0.651265	0.646038	0.428407	0.563755	0.576723
MED4_IG_0380f13-17	PMED4_03965	-0.426722	0.714629	0.558654	0.694086	0.306501	0.356689	0.541608	0.298047	0.162379	0.5206	0.300755	0.484251	0.518707	0.577821	0.388779	0.35741	0.357028	0.390112
MED4_IG_0516r0-3,MED4_ARR_0498_0-9	PMED4_05491, PMM0500	-0.103559	0.0413209	-0.0957364	0.0370873	-0.331635	-0.419508	-0.313797	-0.32341	-0.3333	0.604945	0.521204	0.549734	1.31208	0.528076	0.496588	0.603241	0.602263	0.676909
MED4_IG_0516f0-4	PMED4_05501, PMM0501	-0.0327178	0.051567	0.0880033	0.0992446	-0.104887	-0.187989	-0.186744	-0.0703319	-0.202408	0.322134	0.266083	0.264856	0.303015	0.316384	0.204603	0.194586	0.19552	0.285002
MED4_IG_0676f29-32	PMED4_07151	-0.140813	-0.228677	-0.195449	-0.267644	-0.177548	-0.0828309	-0.159895	-0.210401	0.0125541	0.505777	0.692792	0.339568	0.481533	0.634721	0.458627	0.234818	0.528191	0.428206
MED4_ARR_0657_0-9,MED4_IG_0676r0-2	PMED4_07161, PMM0660	-0.22322	-0.21279	-0.145193	-0.322082	-0.772298	-0.682606	-0.791776	-0.677564	-0.700042	0.642754	0.517993	0.469578	0.415957	0.674033	0.385083	0.535458	0.721241	0.587472
MED4_IG_0701r2-8	PMED4_07432	-0.129043	-0.0527	-0.0195099	0.00624022	-0.0993806	-0.147503	-0.237644	-0.33166	-0.361247	0.572778	0.42382	0.380272	0.319942	0.309341	0.251475	0.367965	0.445968	0.457267
MED4_IG_0701f9-16	PMED4_07431	0.0358998	-0.177643	0.814189	1.32145	1.30026	1.16361	0.931143	1.00419	0.907638	0.417078	0.374758	0.364584	0.340528	0.304199	0.484422	0.366498	0.459757	0.40195
MED4_IG_1016f5-7	PMED4_11201	-0.184129	0.0632088	0.0242737	-0.127299	-0.300128	-0.365508	-0.263366	-0.343452	-0.0881328	0.483894	0.187994	0.231134	0.198394	0.330786	0.224254	0.153403	0.331833	0.330067
MED4_IG_1016r0-4,MED4_ARR_0992_0-9	PMED4_11211, PMM0997	-0.191285	-0.0446231	-0.0953172	-0.0942043	-0.214401	-0.159329	-0.198371	-0.173151	-0.0783023	0.841323	0.781539	0.555795	0.574665	0.56777	0.530466	0.608343	0.519058	0.618267
MED4_IG_1144f0-3	tRNA_Pro2	0.100354	0.381432	0.247382	0.231278	-0.209929	-0.155987	-0.15295	-0.143662	-0.219261	0.365432	0.238717	0.359734	0.412645	0.34943	0.189023	0.154381	0.316336	0.360149
MED4_IG_1143r0,MED4_IG_1144r0-3,MED4_ARR_1117_0-9	PMED4_12701, PMM1123	-0.0558075	0.0728083	-0.0922962	-0.122083	-0.300957	-0.381402	-0.324992	-0.300755	-0.244529	0.767449	0.600822	0.719244	0.985722	1.04477	0.525573	0.623887	0.862586	0.70787
MED4_IG_1322r6-10	PMED4_14671	0.423374	0.64632	0.286885	0.30061	0.761287	0.96658	0.922111	0.73616	0.772134	0.497751	0.565182	0.321628	0.460417	0.797712	1.66056	0.487578	0.571931	0.411807
MED4_ARR_1291_0-16,MED4_IG_1322f0-2	PMED4_14661, PMM1300	0.16616	-0.0643449	-0.0429864	-0.0977535	-0.0319585	0.0653227	0.0528087	0.113401	0.0581619	0.717211	0.480811	0.507426	0.507924	0.642063	0.573088	0.599801	0.576602	0.610098
MED4_IG_1397f4-12	PMED4_15421	0.0578216	-0.149312	-0.137612	-0.00939169	0.0756789	0.110173	0.176508	0.150001	0.1651	0.669825	0.319735	0.392931	0.450218	0.499063	0.37423	0.544644	0.371587	0.531215
MED4_IG_1397r8-10	PMED4_15431	-0.376734	-0.121843	-0.255312	-0.342938	-0.0436284	-0.0326214	-0.047026	0.00275324	-0.149496	0.277134	0.246759	0.241898	0.175024	0.313851	0.233969	0.214044	0.144744	0.210076
MED4_IG_1398f2-6	PMED4_15442	-0.00589581	0.223751	0.00622774	-0.0423657	-0.495978	-0.704619	-0.42928	-0.889901	-0.50801	0.727014	0.371848	0.259478	0.287321	0.419046	0.260343	0.194487	0.701841	0.508789
MED4_IG_1398r2-4	PMED4_15451	0.170724	-0.148947	-0.120992	-0.230028	-0.0366869	0.00155865	0.0537324	0.00760194	-0.0826434	0.209352	0.155786	0.150387	0.203459	0.232675	0.146296	0.153657	0.0642787	0.10441
MED4_ARR_1490_0-13	PMED4_17101, PMM1500	-0.108684	0.00506205	0.043059	0.132172	0.106847	0.0401116	0.0371171	0.015856	0.0275891	0.589351	0.392311	0.379552	0.512487	0.627368	0.472281	0.526643	0.546122	0.514109
MED4_IG_1526f0-5,MED4_ARR_1491_0-22	PMED4_17111, PMM1501	-0.108539	0.0865287	0.743715	1.08115	1.01462	0.833455	0.675207	0.668405	0.505571	0.896445	0.583948	0.645441	0.745379	1.00975	0.850657	0.803526	0.923174	0.981683
phosphorus experiment		fold change phosphate deplete/phosphate replete cells					± standard error phosphate deplete/phosphate replete cells
probes	gene name	0 h	4 h	12 h	24 h	48 h	0 h	4 h	12 h	24 h	48 h
MED4_ARR_0336_0-10,MED4_IG_0350f0-6	PMED4_03501, PMM0338	0.126157	0.0181183	-0.111272	-0.0188212	0.0183094	1.02611	1.27085	0.957093	0.764599	1.14314
MED4_IG_0350r2-6	PMED4_03511	0.109239	0.236527	-0.208344	0.234569	-0.195913	0.532613	0.510345	0.493797	0.440648	0.972037
MED4_ARR_0340_0-9,MED4_IG_0354f0-5	PMED4_03561, PMM0342	0.0932278	0.0206029	-0.0860109	0.101305	-0.0964227	1.00124	1.01593	0.857375	0.589958	0.959986
MED4_IG_0354r0-8	PMED4_03571	-0.0785545	0.0217335	-0.108402	-0.0439447	0.247971	0.545203	0.591342	0.456451	1.07446	0.886044
MED4_IG_0380r37-44	PMED4_03964	-0.162298	-0.530374	-0.371349	-0.160037	-0.430429	0.841236	0.884718	0.753406	0.798254	0.673486
MED4_IG_0380f13-17	PMED4_03965	0.133859	-0.28647	-0.214495	0.206922	-0.104925	0.385349	0.563261	0.491865	0.712183	1.15039
MED4_IG_0516r0-3,MED4_ARR_0498_0-9	PMED4_05491, PMM0500	0.166395	0.013047	0.238222	0.251815	0.176984	0.992695	1.07474	0.555267	0.749498	1.19329
MED4_IG_0516f0-4	PMED4_05501, PMM0501	-0.163317	0.0349077	-0.217347	-0.0849347	0.00816887	0.317141	0.452737	0.315122	0.431205	0.512813
MED4_IG_0676f29-32	PMED4_07151	0.429881	0.105101	-0.0827426	0.0733336	0.0327113	0.569333	0.515101	0.601602	0.3244	0.959499
MED4_ARR_0657_0-9,MED4_IG_0676r0-2	PMED4_07161, PMM0660	0.171544	-0.0556736	-0.209514	0.0809954	0.122837	1.08567	1.21242	0.640361	0.613799	1.61151
MED4_IG_0701r2-8	PMED4_07432	-0.394456	-0.239585	-0.366906	-0.0379001	-0.172674	0.858528	0.831182	0.361384	0.399773	0.710367
MED4_IG_0701f9-16	PMED4_07431	0.176964	0.209692	0.0512603	0.210204	-0.000339089	0.643867	0.668733	0.394195	0.471517	0.705752
MED4_IG_1016f5-7	PMED4_11201	-0.408915	0.148571	-0.544869	0.0626567	-0.549487	0.771066	0.742291	0.409348	0.185854	0.595865
MED4_IG_1016r0-4,MED4_ARR_0992_0-9	PMED4_11211, PMM0997	0.336136	-0.0435417	0.117936	0.0571853	0.122778	1.2032	1.90933	0.763055	0.588098	1.28651
MED4_IG_1144f0-3	tRNA_Pro2	-0.0650399	-0.103811	-0.192384	0.00402917	0.0142705	0.390458	0.661448	0.516755	0.405862	0.546976
MED4_IG_1143r0,MED4_IG_1144r0-3,MED4_ARR_1117_0-9	PMED4_12701, PMM1123	0.113491	0.0656065	0.240615	0.0681604	-0.0872619	0.844733	0.810616	0.841234	0.615094	1.14059
MED4_IG_1322r6-10	PMED4_14671	-0.301506	-0.211812	-0.0342276	-0.141493	0.0960735	0.538788	0.739653	0.550585	0.507621	0.925678
MED4_ARR_1291_0-16,MED4_IG_1322f0-2	PMED4_14661, PMM1300	-0.0633646	0.135615	0.0267492	-0.123802	0.369608	1.04565	1.48966	0.790067	0.88346	1.03998
MED4_IG_1397f4-12	PMED4_15421	0.080159	0.11763	-0.106045	-0.0404625	-0.0756015	0.684619	0.744052	0.525139	0.504939	0.566613
MED4_IG_1397r8-10	PMED4_15431	-0.157147	-0.0704491	-0.0901437	-0.0860229	0.113821	0.351008	0.20175	0.209398	0.348617	0.534266
MED4_IG_1398f2-6	PMED4_15442	-0.192998	-0.0449345	-0.708385	0.0907743	-0.0949693	0.632423	1.0377	0.412208	0.451126	0.5622
MED4_IG_1398r2-4	PMED4_15451	0.0329652	0.221257	0.0684973	-0.0968098	-0.00357463	0.183363	0.198184	0.319863	0.192884	0.323643
MED4_ARR_1490_0-13	PMED4_17101, PMM1500	0.218778	0.186859	0.109426	0.0393698	0.0164595	0.747746	0.733158	0.572885	0.56558	0.853065
MED4_IG_1526f0-5,MED4_ARR_1491_0-22	PMED4_17111, PMM1501	-0.0471305	0.0211798	-0.00827622	-0.0184298	0.0829192	0.874175	1.76894	1.03041	0.905045	1.42301
