# Supplementary material for: The Challenge of Regulation in a Minimal Photoautotroph: Non-Coding RNAs in Prochlorococcus
Source: PLoS Genet. 2008 Aug 29;4(8):e1000173. doi: 10.1371/journal.pgen.1000173 (PMC2518516; doi:10.1371/journal.pgen.1000173)
Supplement: Table S6 — TblastN results for new protein-coding genes against the non-redundant NCBI database. Blast search criteria were set to a cut-off E-value below 0.05 using default algorithm parameters except for compositional adjustment that was disabled. Blasts were performed in February 2008 against the NCBI non-redundant database. (0.08 MB XLS) [file pgen.1000173.s009.xls]

## Sheet: Tabelle1
probe name	new name	genomic island	GenBank entry	organism	E-value	GenBank entry	organism	E-value	GenBank entry	organism	E-value	GenBank entry	organism	E-value	GenBank entry	organism	E-value	GenBank entry	organism	E-value	GenBank entry	organism	E-value	GenBank entry	organism	E-value	GenBank entry	organism	E-value	GenBank entry	organism	E-value	GenBank entry	organism	E-value	GenBank entry	organism	E-value	GenBank entry	organism	E-value	GenBank entry	organism	E-value	GenBank entry	organism	E-value	GenBank entry	organism
IG0051r3	PMED4_00502		emb|BX548174.1|	Prochlorococcus marinus MED4 complete genome	5e-38	gb|CP000552.1|	Prochlorococcus marinus str. MIT 9515, complete genome	9e-36	gb|CP000576.1|	Prochlorococcus marinus str. MIT 9301, complete genome	8e-23	gb|CP000825.1|	Prochlorococcus marinus str. MIT 9215, complete genome	2e-22	gb|CP000551.1|	Prochlorococcus marinus str. AS9601, complete genome	2e-22	gb|CP000111.1|	Prochlorococcus marinus str. MIT 9312, complete genome	5e-21	gb|CP000553.1|	Prochlorococcus marinus str. NATL1A, complete genome	1e-05	gb|CP000095.2|	Prochlorococcus marinus str. NATL2A, complete genome	3e-05	gb|CP000878.1|	Prochlorococcus marinus str. MIT 9211, complete genome	0.0002
IG0057f3-5	PMED4_00571		emb|BX548174.1|	Prochlorococcus marinus MED4 complete genome	4e-16	gb|CP000551.1|	Prochlorococcus marinus str. AS9601, complete genome	2e-15	gb|CP000825.1|	Prochlorococcus marinus str. MIT 9215, complete genome	8e-15	gb|CP000576.1|	Prochlorococcus marinus str. MIT 9301, complete genome	8e-15	gb|CP000552.1|	Prochlorococcus marinus str. MIT 9515, complete genome	8e-15	gb|CP000111.1|	Prochlorococcus marinus str. MIT 9312, complete genome	8e-15	gb|CP000095.2|	Prochlorococcus marinus str. NATL2A, complete genome	9e-09	gb|CP000553.1|	Prochlorococcus marinus str. NATL1A, complete genome	9e-09	gb|AE017126.1|	Prochlorococcus marinus subsp. marinus str. CCMP1375 complete genome	2e-08	gb|CP000878.1|	Prochlorococcus marinus str. MIT 9211, complete genome	4e-08
IG0090r2-3	PMED4_00921		emb|BX548174.1|	Prochlorococcus marinus MED4 complete genome	2e-26	gb|CP000552.1|	Prochlorococcus marinus str. MIT 9515, complete genome	2e-17	gb|CP000576.1|	Prochlorococcus marinus str. MIT 9301, complete genome	7e-15	gb|CP000825.1|	Prochlorococcus marinus str. MIT 9215, complete genome	1e-14	gb|CP000551.1|	Prochlorococcus marinus str. AS9601, complete genome	3e-14	gb|CP000111.1|	Prochlorococcus marinus str. MIT 9312, complete genome	4e-14	gb|CP000878.1|	Prochlorococcus marinus str. MIT 9211, complete genome	1e-09	gb|CP000095.2|	Prochlorococcus marinus str. NATL2A, complete genome	9e-09	gb|CP000553.1|	Prochlorococcus marinus str. NATL1A, complete genome	9e-09	gb|AE017126.1|	Prochlorococcus marinus subsp. marinus str. CCMP1375 complete genome	4e-08	gb|CP000554.1|	Prochlorococcus marinus str. MIT 9303, complete genome	1e-07	emb|BX572099.1|	Prochlorococcus marinus MIT9313 complete genome; segment 5/7	1e-07	gb|CP000435.1|	Synechococcus sp. CC9311, complete genome	0.0003	emb|CT971583.1|	Synechococcus WH7803 complete genome sequence	0.002	emb|BX569694.1|	Synechococcus sp. WH8102 complete genome; segment 6/7	0.029	gb|CP000110.1|	Synechococcus sp. CC9605, complete genome
IG0091f4-5	PMED4_00941		emb|BX548174.1|	Prochlorococcus marinus MED4 complete genome	7e-20	gb|CP000552.1|	Prochlorococcus marinus str. MIT 9515, complete genome	1e-16	gb|CP000825.1|	Prochlorococcus marinus str. MIT 9215, complete genome	3e-10	gb|CP000551.1|	Prochlorococcus marinus str. AS9601, complete genome	5e-10	gb|CP000111.1|	Prochlorococcus marinus str. MIT 9312, complete genome	6e-10	gb|CP000576.1|	Prochlorococcus marinus str. MIT 9301, complete genome	3e-09	emb|BX569694.1|	Synechococcus sp. WH8102 complete genome; segment 6/7	3e-05	gb|CP000554.1|	Prochlorococcus marinus str. MIT 9303, complete genome	6e-05	emb|BX572099.1|	Prochlorococcus marinus MIT9313 complete genome; segment 5/7	8e-05	emb|CT971583.1|	Synechococcus WH7803 complete genome sequence	0.0001	gb|CP000110.1|	Synechococcus sp. CC9605, complete genome	0.0001	gb|CP000097.1|	Synechococcus sp. CC9902, complete genome	0.0002	emb|BX572096.1|	Prochlorococcus marinus MIT9313 complete genome; segment 2/7	0.0002	gb|CP000435.1|	Synechococcus sp. CC9311, complete genome	0.0002	emb|CT978603.1|	Synechococcus sp. RCC307 genomic DNA sequence	0.003
IG0346r4-10_1	PMED4_03431		emb|BX548174.1|	Prochlorococcus marinus MED4 complete genome	7e-19	gb|CP000552.1|	Prochlorococcus marinus str. MIT 9515, complete genome	2e-09	gb|CP000825.1|	Prochlorococcus marinus str. MIT 9215, complete genome	3e-08	gb|DQ366719.1|	Uncultured Prochlorococcus marinus clone ASNC729 genomic sequence	3e-08	gb|CP000111.1|	Prochlorococcus marinus str. MIT 9312, complete genome	3e-08	gb|CP000551.1|	Prochlorococcus marinus str. AS9601, complete genome	1e-07	gb|CP000576.1|	Prochlorococcus marinus str. MIT 9301, complete genome	3e-07
IG0346r4-10_2	PMED4_03441		emb|BX548174.1|	Prochlorococcus marinus MED4 complete genome	2e-09	gb|CP000552.1|	Prochlorococcus marinus str. MIT 9515, complete genome	7e-09	gb|CP000111.1|	Prochlorococcus marinus str. MIT 9312, complete genome	9e-07	gb|CP000825.1|	Prochlorococcus marinus str. MIT 9215, complete genome	1e-06	gb|CP000576.1|	Prochlorococcus marinus str. MIT 9301, complete genome	1e-06	gb|CP000551.1|	Prochlorococcus marinus str. AS9601, complete genome	1e-06	gb|DQ366719.1|	Uncultured Prochlorococcus marinus clone ASNC729 genomic sequence	1e-06
IG0348f10	PMED4_03462		emb|BX548174.1|	Prochlorococcus marinus MED4 complete genome	3e-14	gb|CP000552.1|	Prochlorococcus marinus str. MIT 9515, complete genome	4e-13	gb|CP000825.1|	Prochlorococcus marinus str. MIT 9215, complete genome	1e-05	gb|CP000551.1|	Prochlorococcus marinus str. AS9601, complete genome	1e-05	gb|CP000111.1|	Prochlorococcus marinus str. MIT 9312, complete genome	1e-05	gb|CP000576.1|	Prochlorococcus marinus str. MIT 9301, complete genome	5e-05	gb|DQ366719.1|	Uncultured Prochlorococcus marinus clone ASNC729 genomic sequence	5e-05
IG0349f8	PMED4_03491		emb|BX548174.1|	Prochlorococcus marinus MED4 complete genome	7e-30	gb|CP000552.1|	Prochlorococcus marinus str. MIT 9515, complete genome	1e-19	gb|CP000111.1|	Prochlorococcus marinus str. MIT 9312, complete genome	5e-13	gb|CP000576.1|	Prochlorococcus marinus str. MIT 9301, complete genome	1e-12	gb|DQ366719.1|	Uncultured Prochlorococcus marinus clone ASNC729 genomic sequence	2e-12	gb|CP000551.1|	Prochlorococcus marinus str. AS9601, complete genome	1e-11	gb|CP000825.1|	Prochlorococcus marinus str. MIT 9215, complete genome	1e-09
IG0350r2-4	PMED4_03511		emb|BX548174.1|	Prochlorococcus marinus MED4 complete genome	1e-30	gb|CP000552.1|	Prochlorococcus marinus str. MIT 9515, complete genome	5e-29	gb|DQ366719.1|	Uncultured Prochlorococcus marinus clone ASNC729 genomic sequence	4e-27	gb|CP000825.1|	Prochlorococcus marinus str. MIT 9215, complete genome	7e-27	gb|CP000576.1|	Prochlorococcus marinus str. MIT 9301, complete genome	7e-27	gb|CP000551.1|	Prochlorococcus marinus str. AS9601, complete genome	1e-26	gb|CP000111.1|	Prochlorococcus marinus str. MIT 9312, complete genome	7e-25	gb|CP000095.2|	Prochlorococcus marinus str. NATL2A, complete genome	2e-06	gb|CP000553.1|	Prochlorococcus marinus str. NATL1A, complete genome	5e-05
IG0354r3	PMED4_03571		emb|BX548174.1|	Prochlorococcus marinus MED4 complete genome	2e-70	gb|CP000552.1|	Prochlorococcus marinus str. MIT 9515, complete genome	8e-66	gb|CP000825.1|	Prochlorococcus marinus str. MIT 9215, complete genome	6e-59	gb|CP000551.1|	Prochlorococcus marinus str. AS9601, complete genome	1e-58	gb|DQ366719.1|	Uncultured Prochlorococcus marinus clone ASNC729 genomic sequence	5e-58	gb|CP000576.1|	Prochlorococcus marinus str. MIT 9301, complete genome	1e-57	gb|CP000111.1|	Prochlorococcus marinus str. MIT 9312, complete genome	9e-57	gb|CP000878.1|	Prochlorococcus marinus str. MIT 9211, complete genome	9e-41	gb|CP000553.1|	Prochlorococcus marinus str. NATL1A, complete genome	9e-38	gb|CP000095.2|	Prochlorococcus marinus str. NATL2A, complete genome	4e-37	gb|AE017126.1|	Prochlorococcus marinus subsp. marinus str. CCMP1375 complete genome	8e-32	gb|CP000097.1|	Synechococcus sp. CC9902, complete genome	1e-25	gb|CP000435.1|	Synechococcus sp. CC9311, complete genome	8e-24
IG0371f5-6	PMED4_03841	GI 1	emb|BX548174.1|	Prochlorococcus marinus MED4 complete genome	7e-19	gb|CP000552.1|	Prochlorococcus marinus str. MIT 9515, complete genome	6e-15	gb|CP000576.1|	Prochlorococcus marinus str. MIT 9301, complete genome	5e-13	gb|DQ366711.1|	Uncultured Prochlorococcus marinus clone ASNC1092 genomic sequence	5e-13	gb|CP000825.1|	Prochlorococcus marinus str. MIT 9215, complete genome	6e-13	gb|CP000551.1|	Prochlorococcus marinus str. AS9601, complete genome	1e-12	gb|CP000111.1|	Prochlorococcus marinus str. MIT 9312, complete genome	5e-12
IG0375r18	PMED4_03891	GI 1	emb|BX548174.1|	Prochlorococcus marinus MED4 complete genome	4e-14	gb|CP000552.1|	Prochlorococcus marinus str. MIT 9515, complete genome	4e-14
IG0380r47-51_2	PMED4_03961	GI 1	emb|BX548174.1|	Prochlorococcus marinus MED4 complete genome	5e-14	gb|CP000551.1|	Prochlorococcus marinus str. AS9601, complete genome	3e-11	gb|CP000111.1|	Prochlorococcus marinus str. MIT 9312, complete genome	7e-11	gb|DQ366711.1|	Uncultured Prochlorococcus marinus clone ASNC1092 genomic sequence	2e-10	gb|CP000576.1|	Prochlorococcus marinus str. MIT 9301, complete genome	6e-10	gb|CP000825.1|	Prochlorococcus marinus str. MIT 9215, complete genome	4e-08	gb|CP000552.1|	Prochlorococcus marinus str. MIT 9515, complete genome	6e-08
IG0380r47-51_1	PMED4_03962	GI 1	emb|BX548174.1|	Prochlorococcus marinus MED4 complete genome	4e-07	gb|CP000111.1|	Prochlorococcus marinus str. MIT 9312, complete genome	3e-06	gb|CP000825.1|	Prochlorococcus marinus str. MIT 9215, complete genome	2e-05	gb|CP000576.1|	Prochlorococcus marinus str. MIT 9301, complete genome	2e-05	gb|CP000551.1|	Prochlorococcus marinus str. AS9601, complete genome	2e-05	gb|DQ366711.1|	Uncultured Prochlorococcus marinus clone ASNC1092 genomic sequence	2e-05	gb|CP000552.1|	Prochlorococcus marinus str. MIT 9515, complete genome	4e-05
IG0380r37-44_1	PMED4_03963	GI 1	emb|BX548174.1|	Prochlorococcus marinus MED4 complete genome	4e-22	gb|DQ366713.1|	Uncultured Prochlorococcus marinus clone ASNC1430 genomic sequence	7e-11
IG0380r37-44_2	PMED4_03964	GI 1	emb|BX548174.1|	Prochlorococcus marinus MED4 complete genome	2e-15	gb|DQ366713.1|	Uncultured Prochlorococcus marinus clone ASNC1430 genomic sequence	4e-13	gb|CP000576.1|	Prochlorococcus marinus str. MIT 9301, complete genome	3e-12	gb|CP000551.1|	Prochlorococcus marinus str. AS9601, complete genome	3e-12	gb|CP000825.1|	Prochlorococcus marinus str. MIT 9215, complete genome	9e-12	gb|CP000111.1|	Prochlorococcus marinus str. MIT 9312, complete genome	5e-10	gb|CP000553.1|	Prochlorococcus marinus str. NATL1A, complete genome	5e-06	gb|CP000095.2|	Prochlorococcus marinus str. NATL2A, complete genome	2e-05
IG0380f14-17	PMED4_03965	GI 1	emb|BX548174.1|	Prochlorococcus marinus MED4 complete genome	2e-20	gb|DQ366713.1|	Uncultured Prochlorococcus marinus clone ASNC1430 genomic sequence	9e-17	gb|CP000576.1|	Prochlorococcus marinus str. MIT 9301, complete genome	1e-14	gb|CP000551.1|	Prochlorococcus marinus str. AS9601, complete genome	2e-14	gb|CP000825.1|	Prochlorococcus marinus str. MIT 9215, complete genome	2e-14	gb|CP000111.1|	Prochlorococcus marinus str. MIT 9312, complete genome	4e-09	gb|CP000095.2|	Prochlorococcus marinus str. NATL2A, complete genome	0.001
IG0380r22	PMED4_03981	GI 1	emb|BX548174.1|	Prochlorococcus marinus MED4 complete genome	4e-26	gb|CP000576.1|	Prochlorococcus marinus str. MIT 9301, complete genome	2e-20	gb|DQ366711.1|	Uncultured Prochlorococcus marinus clone ASNC1092 genomic sequence	2e-20	gb|CP000551.1|	Prochlorococcus marinus str. AS9601, complete genome	7e-20	gb|CP000825.1|	Prochlorococcus marinus str. MIT 9215, complete genome	1e-18	gb|CP000111.1|	Prochlorococcus marinus str. MIT 9312, complete genome	2e-14	gb|CP000552.1|	Prochlorococcus marinus str. MIT 9515, complete genome	2e-12
IG0380r26	PMED4_03991	GI 1	emb|BX548174.1|	Prochlorococcus marinus MED4 complete genome	1e-22	gb|CP000576.1|	Prochlorococcus marinus str. MIT 9301, complete genome	2e-11	gb|DQ366711.1|	Uncultured Prochlorococcus marinus clone ASNC1092 genomic sequence	5e-10	gb|CP000825.1|	Prochlorococcus marinus str. MIT 9215, complete genome	5e-09	gb|CP000551.1|	Prochlorococcus marinus str. AS9601, complete genome	5e-09
IG0390r3-4	PMED4_04151	GI 1	emb|BX548174.1|	Prochlorococcus marinus MED4 complete genome	8e-16	gb|CP000825.1|	Prochlorococcus marinus str. MIT 9215, complete genome	1e-14	gb|CP000552.1|	Prochlorococcus marinus str. MIT 9515, complete genome	3e-14	gb|CP000551.1|	Prochlorococcus marinus str. AS9601, complete genome	9e-14	gb|CP000111.1|	Prochlorococcus marinus str. MIT 9312, complete genome	1e-13	gb|CP000554.1|	Prochlorococcus marinus str. MIT 9303, complete genome	2e-10	emb|BX572097.1|	Prochlorococcus marinus MIT9313 complete genome; segment 3/7	4e-10	gb|CP000553.1|	Prochlorococcus marinus str. NATL1A, complete genome	2e-07	gb|AE017126.1|	Prochlorococcus marinus subsp. marinus str. CCMP1375 complete genome	2e-07	gb|CP000095.2|	Prochlorococcus marinus str. NATL2A, complete genome	1e-06	gb|CP000878.1|	Prochlorococcus marinus str. MIT 9211, complete genome	0.0001
IG0392f2	PMED4_04181	GI 1	emb|BX548174.1|	Prochlorococcus marinus MED4 complete genome	9e-30	gb|CP000576.1|	Prochlorococcus marinus str. MIT 9301, complete genome	4e-18	gb|CP000551.1|	Prochlorococcus marinus str. AS9601, complete genome	9e-15	gb|CP000111.1|	Prochlorococcus marinus str. MIT 9312, complete genome	6e-08
IG0418r14-17	PMED4_04461		emb|BX548174.1|	Prochlorococcus marinus MED4 complete genome	2e-09	gb|DQ366718.1|	Uncultured Prochlorococcus marinus clone ASNC612 genomic sequence	6e-08	gb|CP000576.1|	Prochlorococcus marinus str. MIT 9301, complete genome	7e-07	gb|DQ366735.1|	Uncultured Prochlorococcus marinus clone HOT0M-2B5 genomic sequence	2e-06	gb|CP000552.1|	Prochlorococcus marinus str. MIT 9515, complete genome	2e-06	gb|DQ366715.1|	Uncultured Prochlorococcus marinus clone ASNC2259 genomic sequence	0.0001	gb|CP000825.1|	Prochlorococcus marinus str. MIT 9215, complete genome	0.0005
IG0430r0-7	PMED4_04601		emb|BX548174.1|	Prochlorococcus marinus MED4 complete genome	1e-29	gb|CP000576.1|	Prochlorococcus marinus str. MIT 9301, complete genome	6e-27	gb|CP000551.1|	Prochlorococcus marinus str. AS9601, complete genome	6e-27	gb|DQ366726.1|	Uncultured Prochlorococcus marinus clone HF10-88F10 genomic sequence	6e-27	gb|CP000111.1|	Prochlorococcus marinus str. MIT 9312, complete genome	6e-27	gb|CP000825.1|	Prochlorococcus marinus str. MIT 9215, complete genome	2e-25	gb|CP000552.1|	Prochlorococcus marinus str. MIT 9515, complete genome	1e-22	gb|AE017126.1|	Prochlorococcus marinus subsp. marinus str. CCMP1375 complete genome	1e-10	emb|BX569694.1|	Synechococcus sp. WH8102 complete genome; segment 6/7	3e-09	gb|CP000878.1|	Prochlorococcus marinus str. MIT 9211, complete genome	1e-08	gb|CP000553.1|	Prochlorococcus marinus str. NATL1A, complete genome	2e-08	gb|CP000095.2|	Prochlorococcus marinus str. NATL2A, complete genome	2e-08	gb|CP000554.1|	Prochlorococcus marinus str. MIT 9303, complete genome	1e-06	emb|BX572096.1|	Prochlorococcus marinus MIT9313 complete genome; segment 2/7	1e-06	emb|BX569695.1|	Synechococcus sp. WH8102 complete genome; segment 7/7	1e-06	gb|CP000110.1|	Synechococcus sp. CC9605, complete genome
IG0436f3-4	PMED4_04671		emb|BX548174.1|	Prochlorococcus marinus MED4 complete genome	2e-33	gb|CP000111.1|	Prochlorococcus marinus str. MIT 9312, complete genome	6e-29	gb|CP000551.1|	Prochlorococcus marinus str. AS9601, complete genome	1e-28	gb|CP000552.1|	Prochlorococcus marinus str. MIT 9515, complete genome	2e-28	gb|CP000825.1|	Prochlorococcus marinus str. MIT 9215, complete genome	3e-28	gb|CP000576.1|	Prochlorococcus marinus str. MIT 9301, complete genome	5e-28
IG0466f0-5	PMED4_05001		emb|BX548174.1|	Prochlorococcus marinus MED4 complete genome	4e-24	gb|CP000552.1|	Prochlorococcus marinus str. MIT 9515, complete genome	5e-21	gb|CP000825.1|	Prochlorococcus marinus str. MIT 9215, complete genome	6e-21	gb|CP000111.1|	Prochlorococcus marinus str. MIT 9312, complete genome	6e-21	gb|CP000576.1|	Prochlorococcus marinus str. MIT 9301, complete genome	2e-20	gb|DQ366731.1|	Uncultured Prochlorococcus marinus clone HOT0M-10D2 genomic sequence	2e-20	gb|CP000551.1|	Prochlorococcus marinus str. AS9601, complete genome	4e-20	gb|AE017126.1|	Prochlorococcus marinus subsp. marinus str. CCMP1375 complete genome	2e-13	gb|CP000553.1|	Prochlorococcus marinus str. NATL1A, complete genome	3e-13	gb|CP000878.1|	Prochlorococcus marinus str. MIT 9211, complete genome	4e-13	gb|CP000095.2|	Prochlorococcus marinus str. NATL2A, complete genome	5e-13	gb|CP000554.1|	Prochlorococcus marinus str. MIT 9303, complete genome	2e-12	gb|CP000110.1|	Synechococcus sp. CC9605, complete genome	2e-12	emb|BX572099.1|	Prochlorococcus marinus MIT9313 complete genome; segment 5/7	2e-12	gb|CP000435.1|	Synechococcus sp. CC9311, complete genome	3e-11	emb|BX569694.1|	Synechococcus sp. WH8102 complete genome; segment 6/7
IG0642r8	PMED4_06761		emb|BX548174.1|	Prochlorococcus marinus MED4 complete genome	7e-25	gb|CP000552.1|	Prochlorococcus marinus str. MIT 9515, complete genome	6e-22	gb|CP000111.1|	Prochlorococcus marinus str. MIT 9312, complete genome	8e-19	gb|CP000825.1|	Prochlorococcus marinus str. MIT 9215, complete genome	1e-18	gb|CP000551.1|	Prochlorococcus marinus str. AS9601, complete genome	2e-18	gb|DQ366724.1|	Uncultured Prochlorococcus marinus clone HF10-11H7 genomic sequence	2e-18	gb|CP000576.1|	Prochlorococcus marinus str. MIT 9301, complete genome	2e-18	gb|CP000095.2|	Prochlorococcus marinus str. NATL2A, complete genome	2e-05	gb|CP000553.1|	Prochlorococcus marinus str. NATL1A, complete genome	2e-05	gb|CP000878.1|	Prochlorococcus marinus str. MIT 9211, complete genome	3e-05
IG0668r5	PMED4_07031		emb|BX548174.1|	Prochlorococcus marinus MED4 complete genome	9e-20	gb|CP000551.1|	Prochlorococcus marinus str. AS9601, complete genome	1e-18	gb|CP000825.1|	Prochlorococcus marinus str. MIT 9215, complete genome	2e-16	gb|CP000576.1|	Prochlorococcus marinus str. MIT 9301, complete genome	7e-12	gb|CP000552.1|	Prochlorococcus marinus str. MIT 9515, complete genome	0.002	gb|CP000111.1|	Prochlorococcus marinus str. MIT 9312, complete genome	0.048
IG0672f5	PMED4_07082		emb|BX548174.1|	Prochlorococcus marinus MED4 complete genome	2e-18	gb|CP000552.1|	Prochlorococcus marinus str. MIT 9515, complete genome	0.0002	gb|CP000111.1|	Prochlorococcus marinus str. MIT 9312, complete genome	0.0002	gb|CP000825.1|	Prochlorococcus marinus str. MIT 9215, complete genome	0.0003	gb|CP000551.1|	Prochlorococcus marinus str. AS9601, complete genome	0.0007	gb|CP000576.1|	Prochlorococcus marinus str. MIT 9301, complete genome	0.001	gb|DQ366733.1|	Uncultured Prochlorococcus marinus clone HOT0M-10G7 genomic sequence	0.004
IG0676r28-31	PMED4_07131		emb|BX548174.1|	Prochlorococcus marinus MED4 complete genome	6e-11	gb|CP000551.1|	Prochlorococcus marinus str. AS9601, complete genome	3e-05	gb|CP000825.1|	Prochlorococcus marinus str. MIT 9215, complete genome	0.007
IG0676f30-32	PMED4_07151		emb|BX548174.1|	Prochlorococcus marinus MED4 complete genome	3e-28	gb|CP000552.1|	Prochlorococcus marinus str. MIT 9515, complete genome	6e-27	gb|CP000825.1|	Prochlorococcus marinus str. MIT 9215, complete genome	9e-20	gb|CP000576.1|	Prochlorococcus marinus str. MIT 9301, complete genome	6e-19	gb|CP000551.1|	Prochlorococcus marinus str. AS9601, complete genome	6e-19	gb|CP000111.1|	Prochlorococcus marinus str. MIT 9312, complete genome	5e-15
IG0701f10-16	PMED4_07431	GI 2	emb|BX548174.1|	Prochlorococcus marinus MED4 complete genome	7e-14	gb|CP000552.1|	Prochlorococcus marinus str. MIT 9515, complete genome	1e-06	gb|CP000111.1|	Prochlorococcus marinus str. MIT 9312, complete genome	1e-06	gb|CP000576.1|	Prochlorococcus marinus str. MIT 9301, complete genome	4e-06	gb|DQ366711.1|	Uncultured Prochlorococcus marinus clone ASNC1092 genomic sequence	4e-06	gb|CP000551.1|	Prochlorococcus marinus str. AS9601, complete genome	2e-05	gb|CP000095.2|	Prochlorococcus marinus str. NATL2A, complete genome	0.01	gb|CP000878.1|	Prochlorococcus marinus str. MIT 9211, complete genome	0.013	gb|CP000553.1|	Prochlorococcus marinus str. NATL1A, complete genome	0.013	gb|CP000825.1|	Prochlorococcus marinus str. MIT 9215, complete genome	0.022	gb|DQ366720.1|	Uncultured Prochlorococcus marinus clone HF10-110B11 genomic sequence	0.028
IG0701r2-14	PMED4_07432	GI 2	emb|BX548174.1|	Prochlorococcus marinus MED4 complete genome	3e-18	gb|CP000576.1|	Prochlorococcus marinus str. MIT 9301, complete genome	5e-13	gb|CP000551.1|	Prochlorococcus marinus str. AS9601, complete genome	5e-13	gb|DQ366717.1|	Uncultured Prochlorococcus marinus clone ASNC3046 genomic sequence	5e-13	gb|CP000111.1|	Prochlorococcus marinus str. MIT 9312, complete genome	5e-13	gb|CP000825.1|	Prochlorococcus marinus str. MIT 9215, complete genome	1e-12
IG0703r7-9	PMED4_07481	GI 2	emb|BX548174.1|	Prochlorococcus marinus MED4 complete genome	3e-20	gb|DQ366713.1|	Uncultured Prochlorococcus marinus clone ASNC1430 genomic sequence	4e-15	gb|CP000825.1|	Prochlorococcus marinus str. MIT 9215, complete genome	2e-14	gb|CP000576.1|	Prochlorococcus marinus str. MIT 9301, complete genome	4e-14	gb|CP000551.1|	Prochlorococcus marinus str. AS9601, complete genome	8e-13	gb|CP000095.2|	Prochlorococcus marinus str. NATL2A, complete genome	1e-11	gb|CP000553.1|	Prochlorococcus marinus str. NATL1A, complete genome	1e-11	gb|CP000111.1|	Prochlorococcus marinus str. MIT 9312, complete genome	3e-11
IG0704r38	PMED4_07511	GI 2	emb|BX548174.1|	Prochlorococcus marinus MED4 complete genome	1e-25	gb|CP000552.1|	Prochlorococcus marinus str. MIT 9515, complete genome	1e-15	gb|CP000576.1|	Prochlorococcus marinus str. MIT 9301, complete genome	0.0005	gb|CP000551.1|	Prochlorococcus marinus str. AS9601, complete genome	0.0005	gb|CP000825.1|	Prochlorococcus marinus str. MIT 9215, complete genome	0.0009	gb|CP000111.1|	Prochlorococcus marinus str. MIT 9312, complete genome	0.0009	gb|CP000095.2|	Prochlorococcus marinus str. NATL2A, complete genome	0.006	gb|CP000553.1|	Prochlorococcus marinus str. NATL1A, complete genome	0.006
IG0704f25-26	PMED4_07522	GI 2	emb|BX548174.1|	Prochlorococcus marinus MED4 complete genome	2e-22	gb|CP000111.1|	Prochlorococcus marinus str. MIT 9312, complete genome	6e-15	gb|CP000825.1|	Prochlorococcus marinus str. MIT 9215, complete genome	6e-08	gb|CP000551.1|	Prochlorococcus marinus str. AS9601, complete genome	8e-08	gb|CP000576.1|	Prochlorococcus marinus str. MIT 9301, complete genome	2e-07	gb|CP000552.1|	Prochlorococcus marinus str. MIT 9515, complete genome	2e-07
IG0708r4	PMED4_07611	GI 2	emb|BX548174.1|	Prochlorococcus marinus MED4 complete genome	3e-30	gb|CP000552.1|	Prochlorococcus marinus str. MIT 9515, complete genome	1e-22	gb|CP000551.1|	Prochlorococcus marinus str. AS9601, complete genome	6e-19	gb|CP000576.1|	Prochlorococcus marinus str. MIT 9301, complete genome	7e-19	gb|CP000825.1|	Prochlorococcus marinus str. MIT 9215, complete genome	2e-18	gb|CP000111.1|	Prochlorococcus marinus str. MIT 9312, complete genome	2e-18	gb|CP000878.1|	Prochlorococcus marinus str. MIT 9211, complete genome	0.0003	gb|CP000095.2|	Prochlorococcus marinus str. NATL2A, complete genome	0.0003	gb|CP000553.1|	Prochlorococcus marinus str. NATL1A, complete genome	0.0005	gb|AE017126.1|	Prochlorococcus marinus subsp. marinus str. CCMP1375 complete genome	0.037
IG0710f2-3	PMED4_07632	GI 2	emb|BX548174.1|	Prochlorococcus marinus MED4 complete genome	4e-17	gb|CP000552.1|	Prochlorococcus marinus str. MIT 9515, complete genome	2e-15	gb|CP000111.1|	Prochlorococcus marinus str. MIT 9312, complete genome	2e-10	gb|CP000825.1|	Prochlorococcus marinus str. MIT 9215, complete genome	1e-09	gb|CP000551.1|	Prochlorococcus marinus str. AS9601, complete genome	4e-09	gb|CP000576.1|	Prochlorococcus marinus str. MIT 9301, complete genome	2e-08
IG0718f3	PMED4_07751		emb|BX548174.1|	Prochlorococcus marinus MED4 complete genome	9e-17	gb|CP000552.1|	Prochlorococcus marinus str. MIT 9515, complete genome	7e-11	gb|CP000551.1|	Prochlorococcus marinus str. AS9601, complete genome	4e-09	gb|CP000576.1|	Prochlorococcus marinus str. MIT 9301, complete genome	1e-08	gb|CP000825.1|	Prochlorococcus marinus str. MIT 9215, complete genome	2e-07	gb|CP000111.1|	Prochlorococcus marinus str. MIT 9312, complete genome	1e-06
IG0719f3	PMED4_07771		emb|BX548174.1|	Prochlorococcus marinus MED4 complete genome	2e-14	gb|CP000552.1|	Prochlorococcus marinus str. MIT 9515, complete genome	3e-14	gb|CP000825.1|	Prochlorococcus marinus str. MIT 9215, complete genome	4e-12	gb|CP000576.1|	Prochlorococcus marinus str. MIT 9301, complete genome	4e-12	gb|CP000551.1|	Prochlorococcus marinus str. AS9601, complete genome	4e-12	gb|CP000111.1|	Prochlorococcus marinus str. MIT 9312, complete genome	7e-12
IG0730r5-7	PMED4_07891		emb|BX548174.1|	Prochlorococcus marinus MED4 complete genome	5e-32	gb|CP000576.1|	Prochlorococcus marinus str. MIT 9301, complete genome	6e-32	gb|CP000111.1|	Prochlorococcus marinus str. MIT 9312, complete genome	5e-31	gb|CP000095.2|	Prochlorococcus marinus str. NATL2A, complete genome	1e-13	gb|CP000553.1|	Prochlorococcus marinus str. NATL1A, complete genome	1e-13
IG0735r5-6	PMED4_07951	genomic islet 1	emb|BX548174.1|	Prochlorococcus marinus MED4 complete genome	8e-24	gb|CP000576.1|	Prochlorococcus marinus str. MIT 9301, complete genome	4e-07
IG0741f5-9	PMED4_08021		emb|BX548174.1|	Prochlorococcus marinus MED4 complete genome	8e-18	gb|CP000552.1|	Prochlorococcus marinus str. MIT 9515, complete genome	8e-18	gb|CP000825.1|	Prochlorococcus marinus str. MIT 9215, complete genome	2e-12	gb|CP000576.1|	Prochlorococcus marinus str. MIT 9301, complete genome	2e-12	gb|CP000551.1|	Prochlorococcus marinus str. AS9601, complete genome	2e-12	gb|CP000111.1|	Prochlorococcus marinus str. MIT 9312, complete genome	2e-12	gb|CP000095.2|	Prochlorococcus marinus str. NATL2A, complete genome	1e-05	gb|CP000553.1|	Prochlorococcus marinus str. NATL1A, complete genome	1e-05
IG0751f9	PMED4_08141		emb|BX548174.1|	Prochlorococcus marinus MED4 complete genome	6e-30	gb|CP000552.1|	Prochlorococcus marinus str. MIT 9515, complete genome	5e-28	gb|CP000576.1|	Prochlorococcus marinus str. MIT 9301, complete genome	2e-22	gb|CP000111.1|	Prochlorococcus marinus str. MIT 9312, complete genome	9e-22	gb|CP000825.1|	Prochlorococcus marinus str. MIT 9215, complete genome	2e-20	gb|CP000551.1|	Prochlorococcus marinus str. AS9601, complete genome	5e-20	gb|CP000878.1|	Prochlorococcus marinus str. MIT 9211, complete genome	7e-15	gb|CP000095.2|	Prochlorococcus marinus str. NATL2A, complete genome	7e-15	gb|CP000553.1|	Prochlorococcus marinus str. NATL1A, complete genome	7e-15	gb|AE017126.1|	Prochlorococcus marinus subsp. marinus str. CCMP1375 complete genome	9e-15	emb|CT971583.1|	Synechococcus WH7803 complete genome sequence	5e-12	gb|CP000554.1|	Prochlorococcus marinus str. MIT 9303, complete genome	9e-12	gb|CP000110.1|	Synechococcus sp. CC9605, complete genome	9e-12	gb|CP000097.1|	Synechococcus sp. CC9902, complete genome	9e-12	emb|BX572100.1|	Prochlorococcus marinus MIT9313 complete genome; segment 6/7	9e-12	emb|BX569689.1|	Synechococcus sp. WH8102 complete genome; segment 1/7
IG0751r12-14	PMED4_08151		emb|BX548174.1|	Prochlorococcus marinus MED4 complete genome	2e-25	gb|CP000552.1|	Prochlorococcus marinus str. MIT 9515, complete genome	3e-22	gb|CP000825.1|	Prochlorococcus marinus str. MIT 9215, complete genome	2e-19	gb|CP000576.1|	Prochlorococcus marinus str. MIT 9301, complete genome	2e-19	gb|CP000111.1|	Prochlorococcus marinus str. MIT 9312, complete genome	3e-19	gb|CP000551.1|	Prochlorococcus marinus str. AS9601, complete genome	8e-19	gb|CP000878.1|	Prochlorococcus marinus str. MIT 9211, complete genome	1e-10	gb|AE017126.1|	Prochlorococcus marinus subsp. marinus str. CCMP1375 complete genome	7e-09	gb|CP000095.2|	Prochlorococcus marinus str. NATL2A, complete genome	1e-08	gb|CP000553.1|	Prochlorococcus marinus str. NATL1A, complete genome	1e-08	emb|BX569693.1|	Synechococcus sp. WH8102 complete genome; segment 5/7	1e-06	gb|CP000097.1|	Synechococcus sp. CC9902, complete genome	7e-06	emb|CT971583.1|	Synechococcus WH7803 complete genome sequence	2e-05	gb|CP000435.1|	Synechococcus sp. CC9311, complete genome	0.0001	gb|CP000110.1|	Synechococcus sp. CC9605, complete genome	0.017	gb|CP000554.1|	Prochlorococcus marinus str. MIT 9303, complete genome
IG0818r4	PMED4_08892		emb|BX548174.1|	Prochlorococcus marinus MED4 complete genome	4e-17	gb|CP000576.1|	Prochlorococcus marinus str. MIT 9301, complete genome	1e-11	gb|CP000111.1|	Prochlorococcus marinus str. MIT 9312, complete genome	3e-11	gb|CP000552.1|	Prochlorococcus marinus str. MIT 9515, complete genome	2e-10	gb|CP000825.1|	Prochlorococcus marinus str. MIT 9215, complete genome	4e-09	gb|CP000551.1|	Prochlorococcus marinus str. AS9601, complete genome	5e-09	gb|AE017126.1|	Prochlorococcus marinus subsp. marinus str. CCMP1375 complete genome	3e-05	gb|CP000878.1|	Prochlorococcus marinus str. MIT 9211, complete genome	0.0002	gb|CP000110.1|	Synechococcus sp. CC9605, complete genome	0.001	gb|CP000095.2|	Prochlorococcus marinus str. NATL2A, complete genome	0.003	gb|CP000554.1|	Prochlorococcus marinus str. MIT 9303, complete genome	0.003	gb|CP000553.1|	Prochlorococcus marinus str. NATL1A, complete genome	0.003	emb|BX572096.1|	Prochlorococcus marinus MIT9313 complete genome; segment 2/7	0.003
IG0821f4	PMED4_08922		emb|BX548174.1|	Prochlorococcus marinus MED4 complete genome	3e-27	gb|CP000552.1|	Prochlorococcus marinus str. MIT 9515, complete genome	5e-21	gb|CP000825.1|	Prochlorococcus marinus str. MIT 9215, complete genome	2e-15	gb|CP000551.1|	Prochlorococcus marinus str. AS9601, complete genome	1e-14	gb|CP000576.1|	Prochlorococcus marinus str. MIT 9301, complete genome	2e-14	gb|CP000111.1|	Prochlorococcus marinus str. MIT 9312, complete genome	3e-14	gb|AE017126.1|	Prochlorococcus marinus subsp. marinus str. CCMP1375 complete genome	6e-08	gb|CP000435.1|	Synechococcus sp. CC9311, complete genome	0.0001	gb|CP000095.2|	Prochlorococcus marinus str. NATL2A, complete genome	0.0005	gb|CP000110.1|	Synechococcus sp. CC9605, complete genome	0.0009	gb|CP000553.1|	Prochlorococcus marinus str. NATL1A, complete genome	0.001	emb|BX572097.1|	Prochlorococcus marinus MIT9313 complete genome; segment 3/7	0.001	gb|CP000878.1|	Prochlorococcus marinus str. MIT 9211, complete genome	0.003	gb|CP000097.1|	Synechococcus sp. CC9902, complete genome	0.004	emb|BX569691.1|	Synechococcus sp. WH8102 complete genome; segment 3/7	0.022
IG0825r6-7	PMED4_08991	genomic islet 2	emb|BX548174.1|	Prochlorococcus marinus MED4 complete genome	2e-21	gb|CP000552.1|	Prochlorococcus marinus str. MIT 9515, complete genome	8e-10	gb|CP000111.1|	Prochlorococcus marinus str. MIT 9312, complete genome	2e-08	gb|CP000551.1|	Prochlorococcus marinus str. AS9601, complete genome	3e-08	gb|CP000576.1|	Prochlorococcus marinus str. MIT 9301, complete genome	8e-08	gb|CP000825.1|	Prochlorococcus marinus str. MIT 9215, complete genome	1e-06
IG0829r20	PMED4_09041	genomic islet 2	emb|BX548174.1|	Prochlorococcus marinus MED4 complete genome	1e-30	gb|DQ366713.1|	Uncultured Prochlorococcus marinus clone ASNC1430 genomic sequence	7e-22	gb|CP000825.1|	Prochlorococcus marinus str. MIT 9215, complete genome	1e-21	gb|CP000552.1|	Prochlorococcus marinus str. MIT 9515, complete genome	3e-11	gb|CP000553.1|	Prochlorococcus marinus str. NATL1A, complete genome	0.002
IG0829r4-6	PMED4_09061	genomic islet 2	emb|BX548174.1|	Prochlorococcus marinus MED4 complete genome	1e-25	gb|CP000111.1|	Prochlorococcus marinus str. MIT 9312, complete genome	1e-23	gb|CP000552.1|	Prochlorococcus marinus str. MIT 9515, complete genome	2e-23	gb|CP000825.1|	Prochlorococcus marinus str. MIT 9215, complete genome	8e-21	gb|CP000576.1|	Prochlorococcus marinus str. MIT 9301, complete genome	8e-21	gb|CP000551.1|	Prochlorococcus marinus str. AS9601, complete genome	8e-21	gb|DQ366717.1|	Uncultured Prochlorococcus marinus clone ASNC3046 genomic sequence	8e-21	gb|DQ366735.1|	Uncultured Prochlorococcus marinus clone HOT0M-2B5 genomic sequence	2e-20	gb|AE017126.1|	Prochlorococcus marinus subsp. marinus str. CCMP1375 complete genome	9e-12	gb|CP000878.1|	Prochlorococcus marinus str. MIT 9211, complete genome	4e-11	gb|CP000095.2|	Prochlorococcus marinus str. NATL2A, complete genome	4e-11	gb|CP000553.1|	Prochlorococcus marinus str. NATL1A, complete genome	4e-11	emb|BX569693.1|	Synechococcus sp. WH8102 complete genome; segment 5/7	8e-11	gb|CP000110.1|	Synechococcus sp. CC9605, complete genome	1e-09	emb|CT978603.1|	Synechococcus sp. RCC307 genomic DNA sequence	2e-08	emb|BX569691.1|	Synechococcus sp. WH8102 complete genome; segment 3/7
IG0833r3-5	PMED4_09111	genomic islet 2	emb|BX548174.1|	Prochlorococcus marinus MED4 complete genome	1e-19	gb|CP000825.1|	Prochlorococcus marinus str. MIT 9215, complete genome	1e-14	gb|CP000111.1|	Prochlorococcus marinus str. MIT 9312, complete genome	2e-14	gb|CP000576.1|	Prochlorococcus marinus str. MIT 9301, complete genome	7e-14	gb|CP000551.1|	Prochlorococcus marinus str. AS9601, complete genome	7e-14	gb|CP000552.1|	Prochlorococcus marinus str. MIT 9515, complete genome	1e-12
IG0866f1	PMED4_09461		emb|BX548174.1|	Prochlorococcus marinus MED4 complete genome	1e-18	gb|CP000552.1|	Prochlorococcus marinus str. MIT 9515, complete genome	6e-18	gb|CP000825.1|	Prochlorococcus marinus str. MIT 9215, complete genome	3e-11	gb|CP000551.1|	Prochlorococcus marinus str. AS9601, complete genome	5e-09	gb|CP000111.1|	Prochlorococcus marinus str. MIT 9312, complete genome	7e-09	gb|CP000576.1|	Prochlorococcus marinus str. MIT 9301, complete genome	3e-08
IG0872f6	PMED4_09541		emb|BX548174.1|	Prochlorococcus marinus MED4 complete genome	8e-23	gb|CP000552.1|	Prochlorococcus marinus str. MIT 9515, complete genome	2e-16	gb|CP000111.1|	Prochlorococcus marinus str. MIT 9312, complete genome	5e-15	gb|CP000551.1|	Prochlorococcus marinus str. AS9601, complete genome	6e-15	gb|CP000576.1|	Prochlorococcus marinus str. MIT 9301, complete genome	5e-14	gb|CP000825.1|	Prochlorococcus marinus str. MIT 9215, complete genome	9e-14
IG0873r10-14	PMED4_09591	genomic islet 3	emb|BX548174.1|	Prochlorococcus marinus MED4 complete genome	9e-20	gb|CP000552.1|	Prochlorococcus marinus str. MIT 9515, complete genome	4e-06	gb|CP000111.1|	Prochlorococcus marinus str. MIT 9312, complete genome	0.006	gb|CP000825.1|	Prochlorococcus marinus str. MIT 9215, complete genome	0.007	gb|CP000551.1|	Prochlorococcus marinus str. AS9601, complete genome	0.013	gb|CP000576.1|	Prochlorococcus marinus str. MIT 9301, complete genome	0.048
IG0874f7	PMED4_09621	genomic islet 3	emb|BX548174.1|	Prochlorococcus marinus MED4 complete genome	7e-12	gb|CP000111.1|	Prochlorococcus marinus str. MIT 9312, complete genome	5e-09	gb|CP000576.1|	Prochlorococcus marinus str. MIT 9301, complete genome	7e-09	gb|CP000825.1|	Prochlorococcus marinus str. MIT 9215, complete genome	2e-08	gb|CP000551.1|	Prochlorococcus marinus str. AS9601, complete genome	1e-07
IG0875f11-16	PMED4_09661	genomic islet 3	emb|BX548174.1|	Prochlorococcus marinus MED4 complete genome	5e-22	gb|CP000552.1|	Prochlorococcus marinus str. MIT 9515, complete genome	4e-10	gb|CP000551.1|	Prochlorococcus marinus str. AS9601, complete genome	1e-08	gb|CP000825.1|	Prochlorococcus marinus str. MIT 9215, complete genome	3e-08	gb|CP000576.1|	Prochlorococcus marinus str. MIT 9301, complete genome	3e-08	gb|CP000111.1|	Prochlorococcus marinus str. MIT 9312, complete genome	3e-08	gb|DQ366717.1|	Uncultured Prochlorococcus marinus clone ASNC3046 genomic sequence	8e-08	gb|CP000095.2|	Prochlorococcus marinus str. NATL2A, complete genome	5e-05	gb|CP000553.1|	Prochlorococcus marinus str. NATL1A, complete genome	0.0002
IG0875f23	PMED4_09671	genomic islet 3	emb|BX548174.1|	Prochlorococcus marinus MED4 complete genome	3e-19	gb|CP000111.1|	Prochlorococcus marinus str. MIT 9312, complete genome	3e-16	gb|CP000552.1|	Prochlorococcus marinus str. MIT 9515, complete genome	2e-15	gb|CP000551.1|	Prochlorococcus marinus str. AS9601, complete genome	0.0001	gb|CP000825.1|	Prochlorococcus marinus str. MIT 9215, complete genome	0.0005	gb|CP000576.1|	Prochlorococcus marinus str. MIT 9301, complete genome	0.007
IG0878f4	PMED4_09711	genomic islet 3	emb|BX548174.1|	Prochlorococcus marinus MED4 complete genome	4e-19	gb|CP000111.1|	Prochlorococcus marinus str. MIT 9312, complete genome	5e-13	gb|CP000551.1|	Prochlorococcus marinus str. AS9601, complete genome	4e-12	gb|DQ366717.1|	Uncultured Prochlorococcus marinus clone ASNC3046 genomic sequence	7e-12	gb|CP000576.1|	Prochlorococcus marinus str. MIT 9301, complete genome	4e-11	gb|CP000825.1|	Prochlorococcus marinus str. MIT 9215, complete genome	5e-10	gb|DQ366713.1|	Uncultured Prochlorococcus marinus clone ASNC1430 genomic sequence	2e-07
IG0977r7	PMED4_10681		emb|BX548174.1|	Prochlorococcus marinus MED4 complete genome	6e-18	gb|CP000552.1|	Prochlorococcus marinus str. MIT 9515, complete genome	4e-17	gb|CP000551.1|	Prochlorococcus marinus str. AS9601, complete genome	3e-16	gb|CP000111.1|	Prochlorococcus marinus str. MIT 9312, complete genome	3e-16	gb|CP000825.1|	Prochlorococcus marinus str. MIT 9215, complete genome	8e-16	gb|CP000576.1|	Prochlorococcus marinus str. MIT 9301, complete genome	1e-15	gb|CP000878.1|	Prochlorococcus marinus str. MIT 9211, complete genome	2e-10	gb|CP000554.1|	Prochlorococcus marinus str. MIT 9303, complete genome	1e-09	emb|BX572098.1|	Prochlorococcus marinus MIT9313 complete genome; segment 4/7	4e-09	gb|CP000553.1|	Prochlorococcus marinus str. NATL1A, complete genome	1e-07	gb|AY939844.1|	Cyanophage P-SSM2, complete genome	1e-07	gb|AE017126.1|	Prochlorococcus marinus subsp. marinus str. CCMP1375 complete genome	2e-07	gb|CP000095.2|	Prochlorococcus marinus str. NATL2A, complete genome	5e-07	dbj|AP008231.1|	Synechococcus elongatus PCC 6301 DNA, complete genome	1e-05	gb|CP000100.1|	Synechococcus elongatus PCC 7942, complete genome	1e-05	gb|DQ286230.1|	Fremyella diplosiphon TcpA (tcpA), PsoR (psoR), and hypothetical protein genes, complete cds
IG0977r2-4	PMED4_10691		emb|BX548174.1|	Prochlorococcus marinus MED4 complete genome	1e-14	gb|CP000552.1|	Prochlorococcus marinus str. MIT 9515, complete genome	5e-13	gb|CP000551.1|	Prochlorococcus marinus str. AS9601, complete genome	1e-12	gb|CP000825.1|	Prochlorococcus marinus str. MIT 9215, complete genome	2e-12	gb|CP000576.1|	Prochlorococcus marinus str. MIT 9301, complete genome	2e-12	gb|CP000111.1|	Prochlorococcus marinus str. MIT 9312, complete genome	0.02
IG1003f4-6	PMED4_11011		emb|BX548174.1|	Prochlorococcus marinus MED4 complete genome	3e-36	gb|CP000552.1|	Prochlorococcus marinus str. MIT 9515, complete genome	2e-31	gb|CP000576.1|	Prochlorococcus marinus str. MIT 9301, complete genome	2e-27	gb|CP000551.1|	Prochlorococcus marinus str. AS9601, complete genome	2e-27	gb|CP000825.1|	Prochlorococcus marinus str. MIT 9215, complete genome	2e-27	gb|CP000111.1|	Prochlorococcus marinus str. MIT 9312, complete genome	7e-27	gb|CP000553.1|	Prochlorococcus marinus str. NATL1A, complete genome	0.003	gb|CP000095.2|	Prochlorococcus marinus str. NATL2A, complete genome	0.029
IG1003f9	PMED4_11021		emb|BX548174.1|	Prochlorococcus marinus MED4 complete genome	4e-33	gb|CP000552.1|	Prochlorococcus marinus str. MIT 9515, complete genome	1e-27	gb|CP000825.1|	Prochlorococcus marinus str. MIT 9215, complete genome	3e-26	gb|CP000576.1|	Prochlorococcus marinus str. MIT 9301, complete genome	2e-24	gb|CP000111.1|	Prochlorococcus marinus str. MIT 9312, complete genome	8e-24	gb|CP000551.1|	Prochlorococcus marinus str. AS9601, complete genome	4e-23	gb|CP000878.1|	Prochlorococcus marinus str. MIT 9211, complete genome	1e-07	gb|AE017126.1|	Prochlorococcus marinus subsp. marinus str. CCMP1375 complete genome	7e-06	gb|CP000095.2|	Prochlorococcus marinus str. NATL2A, complete genome	0.006	gb|CP000553.1|	Prochlorococcus marinus str. NATL1A, complete genome	0.007
IG1015f5-6	PMED4_11171		emb|BX548174.1|	Prochlorococcus marinus MED4 complete genome	3e-21	gb|CP000552.1|	Prochlorococcus marinus str. MIT 9515, complete genome	8e-18	gb|CP000551.1|	Prochlorococcus marinus str. AS9601, complete genome	4e-13	gb|CP000576.1|	Prochlorococcus marinus str. MIT 9301, complete genome	8e-13	gb|CP000825.1|	Prochlorococcus marinus str. MIT 9215, complete genome	2e-12	gb|CP000111.1|	Prochlorococcus marinus str. MIT 9312, complete genome	2e-12
IG1016f5-6	PMED4_11201		emb|BX548174.1|	Prochlorococcus marinus MED4 complete genome	6e-13	gb|CP000576.1|	Prochlorococcus marinus str. MIT 9301, complete genome	5e-12	gb|CP000551.1|	Prochlorococcus marinus str. AS9601, complete genome	5e-12	gb|CP000111.1|	Prochlorococcus marinus str. MIT 9312, complete genome	5e-12	gb|CP000552.1|	Prochlorococcus marinus str. MIT 9515, complete genome	1e-11	gb|CP000878.1|	Prochlorococcus marinus str. MIT 9211, complete genome	5e-05	gb|AE017126.1|	Prochlorococcus marinus subsp. marinus str. CCMP1375 complete genome	5e-05
IG1017r4-5	PMED4_11221		emb|BX548174.1|	Prochlorococcus marinus MED4 complete genome	1e-17	gb|CP000552.1|	Prochlorococcus marinus str. MIT 9515, complete genome	3e-16	gb|CP000825.1|	Prochlorococcus marinus str. MIT 9215, complete genome	2e-13	gb|CP000576.1|	Prochlorococcus marinus str. MIT 9301, complete genome	2e-13	gb|CP000551.1|	Prochlorococcus marinus str. AS9601, complete genome	2e-13	gb|CP000111.1|	Prochlorococcus marinus str. MIT 9312, complete genome	4e-11	gb|AE017126.1|	Prochlorococcus marinus subsp. marinus str. CCMP1375 complete genome	2e-08	gb|CP000878.1|	Prochlorococcus marinus str. MIT 9211, complete genome	1e-07	gb|CP000095.2|	Prochlorococcus marinus str. NATL2A, complete genome	7e-06	gb|CP000553.1|	Prochlorococcus marinus str. NATL1A, complete genome	7e-06
IG1047f9	PMED4_11681		emb|BX548174.1|	Prochlorococcus marinus MED4 complete genome	1e-18	gb|CP000576.1|	Prochlorococcus marinus str. MIT 9301, complete genome	2e-07	gb|CP000111.1|	Prochlorococcus marinus str. MIT 9312, complete genome	4e-07	gb|CP000551.1|	Prochlorococcus marinus str. AS9601, complete genome	2e-06	gb|CP000825.1|	Prochlorococcus marinus str. MIT 9215, complete genome	0.0001	gb|CP000552.1|	Prochlorococcus marinus str. MIT 9515, complete genome	0.003
IG1047f13	PMED4_11691		emb|BX548174.1|	Prochlorococcus marinus MED4 complete genome	8e-21	gb|CP000576.1|	Prochlorococcus marinus str. MIT 9301, complete genome	1e-09	gb|CP000825.1|	Prochlorococcus marinus str. MIT 9215, complete genome	5e-09	gb|CP000551.1|	Prochlorococcus marinus str. AS9601, complete genome	7e-09	gb|CP000111.1|	Prochlorococcus marinus str. MIT 9312, complete genome	2e-08	gb|CP000552.1|	Prochlorococcus marinus str. MIT 9515, complete genome	1e-05
IG1054r19	PMED4_11781		emb|BX548174.1|	Prochlorococcus marinus MED4 complete genome	4e-29	gb|CP000552.1|	Prochlorococcus marinus str. MIT 9515, complete genome	2e-19	gb|CP000111.1|	Prochlorococcus marinus str. MIT 9312, complete genome	6e-18	gb|CP000576.1|	Prochlorococcus marinus str. MIT 9301, complete genome	2e-17	gb|CP000825.1|	Prochlorococcus marinus str. MIT 9215, complete genome	5e-17	gb|CP000551.1|	Prochlorococcus marinus str. AS9601, complete genome	3e-16	gb|CP000095.2|	Prochlorococcus marinus str. NATL2A, complete genome	7e-06	gb|CP000553.1|	Prochlorococcus marinus str. NATL1A, complete genome	7e-06
IG1054f8-13	PMED4_11782		emb|BX548174.1|	Prochlorococcus marinus MED4 complete genome	3e-18	gb|CP000552.1|	Prochlorococcus marinus str. MIT 9515, complete genome	6e-08	gb|CP000825.1|	Prochlorococcus marinus str. MIT 9215, complete genome	0.0002	gb|CP000111.1|	Prochlorococcus marinus str. MIT 9312, complete genome	0.0002	gb|CP000551.1|	Prochlorococcus marinus str. AS9601, complete genome	0.0002	gb|CP000576.1|	Prochlorococcus marinus str. MIT 9301, complete genome	0.0002
IG1142r10	PMED4_12681		emb|BX548174.1|	Prochlorococcus marinus MED4 complete genome	1e-23	gb|CP000551.1|	Prochlorococcus marinus str. AS9601, complete genome	3e-14	gb|CP000825.1|	Prochlorococcus marinus str. MIT 9215, complete genome	4e-13	gb|CP000111.1|	Prochlorococcus marinus str. MIT 9312, complete genome	5e-13	gb|CP000552.1|	Prochlorococcus marinus str. MIT 9515, complete genome	2e-12	gb|CP000576.1|	Prochlorococcus marinus str. MIT 9301, complete genome	4e-12
IG1148f1	PMED4_12742	GI 3	emb|BX548174.1|	Prochlorococcus marinus MED4 complete genome	4e-36	emb|BX569693.1|	Synechococcus sp. WH8102 complete genome; segment 5/7	0.0001	emb|BX569692.1|	Synechococcus sp. WH8102 complete genome; segment 4/7	0.0001	emb|BX569695.1|	Synechococcus sp. WH8102 complete genome; segment 7/7	0.0009	emb|BX569690.1|	Synechococcus sp. WH8102 complete genome; segment 2/7	0.01
IG1153r5-10	PMED4_12832	GI 3	emb|BX548174.1|	Prochlorococcus marinus MED4 complete genome	4e-11	gb|CP000552.1|	Prochlorococcus marinus str. MIT 9515, complete genome	2e-09	gb|CP000825.1|	Prochlorococcus marinus str. MIT 9215, complete genome	3e-07	gb|CP000576.1|	Prochlorococcus marinus str. MIT 9301, complete genome	4e-07	gb|CP000551.1|	Prochlorococcus marinus str. AS9601, complete genome	4e-07	gb|DQ366717.1|	Uncultured Prochlorococcus marinus clone ASNC3046 genomic sequence	4e-07	gb|CP000111.1|	Prochlorococcus marinus str. MIT 9312, complete genome	4e-07
IG1157r3	PMED4_12901		emb|BX548174.1|	Prochlorococcus marinus MED4 complete genome	4e-34	gb|CP000552.1|	Prochlorococcus marinus str. MIT 9515, complete genome	5e-29	gb|DQ366717.1|	Uncultured Prochlorococcus marinus clone ASNC3046 genomic sequence	2e-27	gb|CP000825.1|	Prochlorococcus marinus str. MIT 9215, complete genome	4e-27	gb|CP000551.1|	Prochlorococcus marinus str. AS9601, complete genome	4e-27	gb|CP000111.1|	Prochlorococcus marinus str. MIT 9312, complete genome	4e-27	gb|CP000576.1|	Prochlorococcus marinus str. MIT 9301, complete genome	3e-26	gb|DQ366735.1|	Uncultured Prochlorococcus marinus clone HOT0M-2B5 genomic sequence	3e-26
IG1159f7-10	PMED4_12941		emb|BX548174.1|	Prochlorococcus marinus MED4 complete genome	2e-18	gb|CP000825.1|	Prochlorococcus marinus str. MIT 9215, complete genome	3e-17	gb|CP000576.1|	Prochlorococcus marinus str. MIT 9301, complete genome	3e-17	gb|CP000551.1|	Prochlorococcus marinus str. AS9601, complete genome	3e-17	gb|DQ366735.1|	Uncultured Prochlorococcus marinus clone HOT0M-2B5 genomic sequence	3e-17	gb|DQ366717.1|	Uncultured Prochlorococcus marinus clone ASNC3046 genomic sequence	3e-17	gb|CP000111.1|	Prochlorococcus marinus str. MIT 9312, complete genome	3e-17	gb|CP000095.2|	Prochlorococcus marinus str. NATL2A, complete genome	0.003	gb|CP000553.1|	Prochlorococcus marinus str. NATL1A, complete genome	0.003
IG1159f12	PMED4_12951		emb|BX548174.1|	Prochlorococcus marinus MED4 complete genome	4e-23	gb|CP000576.1|	Prochlorococcus marinus str. MIT 9301, complete genome	1e-22	gb|CP000551.1|	Prochlorococcus marinus str. AS9601, complete genome	1e-22	gb|DQ366735.1|	Uncultured Prochlorococcus marinus clone HOT0M-2B5 genomic sequence	1e-22	gb|DQ366717.1|	Uncultured Prochlorococcus marinus clone ASNC3046 genomic sequence	1e-22	gb|CP000111.1|	Prochlorococcus marinus str. MIT 9312, complete genome	1e-22	gb|CP000825.1|	Prochlorococcus marinus str. MIT 9215, complete genome	4e-19
IG1173r2-4	PMED4_13101		emb|BX548174.1|	Prochlorococcus marinus MED4 complete genome	2e-32	gb|CP000552.1|	Prochlorococcus marinus str. MIT 9515, complete genome	1e-30	gb|CP000551.1|	Prochlorococcus marinus str. AS9601, complete genome	4e-28	gb|DQ366718.1|	Uncultured Prochlorococcus marinus clone ASNC612 genomic sequence	4e-28	gb|DQ366716.1|	Uncultured Prochlorococcus marinus clone ASNC2388 genomic sequence	4e-28	gb|DQ366735.1|	Uncultured Prochlorococcus marinus clone HOT0M-2B5 genomic sequence	9e-28	gb|CP000576.1|	Prochlorococcus marinus str. MIT 9301, complete genome	2e-27	gb|CP000111.1|	Prochlorococcus marinus str. MIT 9312, complete genome	3e-27	gb|CP000825.1|	Prochlorococcus marinus str. MIT 9215, complete genome	3e-26	gb|CP000554.1|	Prochlorococcus marinus str. MIT 9303, complete genome	7e-14	emb|BX572098.1|	Prochlorococcus marinus MIT9313 complete genome; segment 4/7	7e-14	gb|CP000878.1|	Prochlorococcus marinus str. MIT 9211, complete genome	2e-13	gb|AE017126.1|	Prochlorococcus marinus subsp. marinus str. CCMP1375 complete genome	4e-13	gb|CP000435.1|	Synechococcus sp. CC9311, complete genome	5e-13	gb|CP000553.1|	Prochlorococcus marinus str. NATL1A, complete genome	1e-12	gb|CP000095.2|	Prochlorococcus marinus str. NATL2A, complete genome
IG1174r1	PMED4_13121		emb|BX548174.1|	Prochlorococcus marinus MED4 complete genome	5e-12	gb|CP000552.1|	Prochlorococcus marinus str. MIT 9515, complete genome	5e-12	gb|CP000825.1|	Prochlorococcus marinus str. MIT 9215, complete genome	5e-10	gb|DQ366735.1|	Uncultured Prochlorococcus marinus clone HOT0M-2B5 genomic sequence	5e-10	gb|CP000111.1|	Prochlorococcus marinus str. MIT 9312, complete genome	5e-10	gb|CP000551.1|	Prochlorococcus marinus str. AS9601, complete genome	8e-10	gb|DQ366716.1|	Uncultured Prochlorococcus marinus clone ASNC2388 genomic sequence	8e-10	gb|CP000576.1|	Prochlorococcus marinus str. MIT 9301, complete genome	2e-09	gb|DQ366718.1|	Uncultured Prochlorococcus marinus clone ASNC612 genomic sequence	3e-09	gb|CP000554.1|	Prochlorococcus marinus str. MIT 9303, complete genome	8e-07	emb|BX572098.1|	Prochlorococcus marinus MIT9313 complete genome; segment 4/7	8e-07	emb|CT971583.1|	Synechococcus WH7803 complete genome sequence	1e-06	gb|CP000095.2|	Prochlorococcus marinus str. NATL2A, complete genome	2e-06	gb|CP000553.1|	Prochlorococcus marinus str. NATL1A, complete genome	2e-06	gb|CP000435.1|	Synechococcus sp. CC9311, complete genome	2e-06	gb|CP000097.1|	Synechococcus sp. CC9902, complete genome
IG1185f8-14	PMED4_13271	genomic islet 5	emb|BX548174.1|	Prochlorococcus marinus MED4 complete genome	5e-23	gb|CP000552.1|	Prochlorococcus marinus str. MIT 9515, complete genome	2e-18	gb|CP000576.1|	Prochlorococcus marinus str. MIT 9301, complete genome	2e-17	gb|CP000553.1|	Prochlorococcus marinus str. NATL1A, complete genome	0.0002
IG1322r8-10	PMED4_14671		emb|BX548174.1|	Prochlorococcus marinus MED4 complete genome	3e-14	gb|CP000552.1|	Prochlorococcus marinus str. MIT 9515, complete genome	3e-08	gb|CP000576.1|	Prochlorococcus marinus str. MIT 9301, complete genome	6e-05	gb|CP000825.1|	Prochlorococcus marinus str. MIT 9215, complete genome	0.0002	gb|CP000551.1|	Prochlorococcus marinus str. AS9601, complete genome	0.0002	gb|DQ366727.1|	Uncultured Prochlorococcus marinus clone HF10-88G4 genomic sequence	0.0005	gb|CP000111.1|	Prochlorococcus marinus str. MIT 9312, complete genome	0.001
IG1389r2	PMED4_15322		emb|BX548174.1|	Prochlorococcus marinus MED4 complete genome	4e-16	gb|CP000552.1|	Prochlorococcus marinus str. MIT 9515, complete genome	3e-07	gb|CP000576.1|	Prochlorococcus marinus str. MIT 9301, complete genome	2e-05	gb|CP000551.1|	Prochlorococcus marinus str. AS9601, complete genome	2e-05	gb|DQ366717.1|	Uncultured Prochlorococcus marinus clone ASNC3046 genomic sequence	0.0004	gb|CP000111.1|	Prochlorococcus marinus str. MIT 9312, complete genome	0.0005	emb|CT971583.1|	Synechococcus WH7803 complete genome sequence	0.037	gb|CP000095.2|	Prochlorococcus marinus str. NATL2A, complete genome	0.048	emb|CT978603.1|	Synechococcus sp. RCC307 genomic DNA sequence	0.048
IG1393r3	PMED4_15371		emb|BX548174.1|	Prochlorococcus marinus MED4 complete genome	2e-14	gb|CP000552.1|	Prochlorococcus marinus str. MIT 9515, complete genome	9e-12	gb|CP000825.1|	Prochlorococcus marinus str. MIT 9215, complete genome	6e-10	gb|CP000576.1|	Prochlorococcus marinus str. MIT 9301, complete genome	6e-10	gb|CP000551.1|	Prochlorococcus marinus str. AS9601, complete genome	2e-09	gb|CP000111.1|	Prochlorococcus marinus str. MIT 9312, complete genome	3e-09	gb|CP000553.1|	Prochlorococcus marinus str. NATL1A, complete genome	8e-05	gb|CP000095.2|	Prochlorococcus marinus str. NATL2A, complete genome	0.0004	gb|CP000878.1|	Prochlorococcus marinus str. MIT 9211, complete genome	0.004	gb|AE017126.1|	Prochlorococcus marinus subsp. marinus str. CCMP1375 complete genome	0.006	gb|CP000435.1|	Synechococcus sp. CC9311, complete genome	0.007
IG1397f8-12	PMED4_15421		emb|BX548174.1|	Prochlorococcus marinus MED4 complete genome	2e-37	gb|CP000552.1|	Prochlorococcus marinus str. MIT 9515, complete genome	3e-32	gb|CP000576.1|	Prochlorococcus marinus str. MIT 9301, complete genome	1e-30	gb|CP000825.1|	Prochlorococcus marinus str. MIT 9215, complete genome	3e-30	gb|CP000111.1|	Prochlorococcus marinus str. MIT 9312, complete genome	5e-30	gb|CP000551.1|	Prochlorococcus marinus str. AS9601, complete genome	2e-29
IG1398f2-6	PMED4_15442		emb|BX548174.1|	Prochlorococcus marinus MED4 complete genome	1e-12	gb|CP000825.1|	Prochlorococcus marinus str. MIT 9215, complete genome	2e-09	gb|CP000551.1|	Prochlorococcus marinus str. AS9601, complete genome	9e-09	gb|CP000552.1|	Prochlorococcus marinus str. MIT 9515, complete genome	1e-08	gb|CP000576.1|	Prochlorococcus marinus str. MIT 9301, complete genome	4e-08	gb|CP000111.1|	Prochlorococcus marinus str. MIT 9312, complete genome	4e-08
IG1398r3	PMED4_15451		emb|BX548174.1|	Prochlorococcus marinus MED4 complete genome	4e-16	gb|CP000552.1|	Prochlorococcus marinus str. MIT 9515, complete genome	1e-14	gb|CP000111.1|	Prochlorococcus marinus str. MIT 9312, complete genome	3e-11	gb|CP000825.1|	Prochlorococcus marinus str. MIT 9215, complete genome	7e-11	gb|CP000551.1|	Prochlorococcus marinus str. AS9601, complete genome	1e-10	gb|CP000576.1|	Prochlorococcus marinus str. MIT 9301, complete genome	1e-10
IG1399f3	PMED4_15471		emb|BX548174.1|	Prochlorococcus marinus MED4 complete genome	2e-25	gb|CP000552.1|	Prochlorococcus marinus str. MIT 9515, complete genome	2e-18	gb|CP000551.1|	Prochlorococcus marinus str. AS9601, complete genome	1e-16	gb|CP000825.1|	Prochlorococcus marinus str. MIT 9215, complete genome	3e-16	gb|CP000576.1|	Prochlorococcus marinus str. MIT 9301, complete genome	3e-16	gb|CP000111.1|	Prochlorococcus marinus str. MIT 9312, complete genome	2e-15	gb|CP000095.2|	Prochlorococcus marinus str. NATL2A, complete genome	1e-05	gb|CP000553.1|	Prochlorococcus marinus str. NATL1A, complete genome	1e-05	gb|CP000878.1|	Prochlorococcus marinus str. MIT 9211, complete genome	0.013
IG1399r26	PMED4_15481		emb|BX548174.1|	Prochlorococcus marinus MED4 complete genome	1e-25	gb|CP000552.1|	Prochlorococcus marinus str. MIT 9515, complete genome	1e-13	gb|CP000551.1|	Prochlorococcus marinus str. AS9601, complete genome	8e-12	gb|CP000576.1|	Prochlorococcus marinus str. MIT 9301, complete genome	1e-11	gb|CP000825.1|	Prochlorococcus marinus str. MIT 9215, complete genome	2e-11	gb|CP000111.1|	Prochlorococcus marinus str. MIT 9312, complete genome	2e-11
IG1399f16	PMED4_15491		emb|BX548174.1|	Prochlorococcus marinus MED4 complete genome	8e-27	gb|CP000552.1|	Prochlorococcus marinus str. MIT 9515, complete genome	1e-23	gb|CP000551.1|	Prochlorococcus marinus str. AS9601, complete genome	3e-20	gb|CP000825.1|	Prochlorococcus marinus str. MIT 9215, complete genome	2e-19	gb|CP000111.1|	Prochlorococcus marinus str. MIT 9312, complete genome	3e-19	gb|CP000576.1|	Prochlorococcus marinus str. MIT 9301, complete genome	1e-18	gb|CP000878.1|	Prochlorococcus marinus str. MIT 9211, complete genome	2e-10	gb|AY940168.1|	Cyanophage P-SSM4, complete genome	9e-09	gb|AE017126.1|	Prochlorococcus marinus subsp. marinus str. CCMP1375 complete genome	2e-05	gb|AY939844.1|	Cyanophage P-SSM2, complete genome	4e-05	gb|CP000095.2|	Prochlorococcus marinus str. NATL2A, complete genome	6e-05	gb|CP000553.1|	Prochlorococcus marinus str. NATL1A, complete genome	6e-05
IG1399f28-29	PMED4_15511		emb|BX548174.1|	Prochlorococcus marinus MED4 complete genome	1e-23	gb|CP000552.1|	Prochlorococcus marinus str. MIT 9515, complete genome	4e-16	gb|CP000825.1|	Prochlorococcus marinus str. MIT 9215, complete genome	1e-06	gb|CP000576.1|	Prochlorococcus marinus str. MIT 9301, complete genome	2e-06	gb|CP000551.1|	Prochlorococcus marinus str. AS9601, complete genome	4e-06	gb|CP000111.1|	Prochlorococcus marinus str. MIT 9312, complete genome	5e-06
IG1405r20-23	PMED4_15601	GI 5	emb|BX548174.1|	Prochlorococcus marinus MED4 complete genome	3e-20	gb|CP000552.1|	Prochlorococcus marinus str. MIT 9515, complete genome	4e-18	gb|CP000551.1|	Prochlorococcus marinus str. AS9601, complete genome	3e-17	gb|CP000576.1|	Prochlorococcus marinus str. MIT 9301, complete genome	7e-17	gb|CP000825.1|	Prochlorococcus marinus str. MIT 9215, complete genome	9e-17	gb|CP000111.1|	Prochlorococcus marinus str. MIT 9312, complete genome	2e-16
IG1405f7-10	PMED4_15611	GI 5	emb|BX548174.1|	Prochlorococcus marinus MED4 complete genome	1e-34	gb|CP000552.1|	Prochlorococcus marinus str. MIT 9515, complete genome	2e-25	gb|AE017126.1|	Prochlorococcus marinus subsp. marinus str. CCMP1375 complete genome	2e-08	gb|CP000825.1|	Prochlorococcus marinus str. MIT 9215, complete genome	3e-07	gb|CP000553.1|	Prochlorococcus marinus str. NATL1A, complete genome	9e-07	gb|CP000551.1|	Prochlorococcus marinus str. AS9601, complete genome	1e-06	gb|CP000576.1|	Prochlorococcus marinus str. MIT 9301, complete genome	1e-06	gb|CP000095.2|	Prochlorococcus marinus str. NATL2A, complete genome	1e-05	gb|CP000111.1|	Prochlorococcus marinus str. MIT 9312, complete genome	2e-05
IG1405f15-17	PMED4_15621	GI 5	emb|BX548174.1|	Prochlorococcus marinus MED4 complete genome	5e-23	gb|CP000552.1|	Prochlorococcus marinus str. MIT 9515, complete genome	2e-20	gb|CP000111.1|	Prochlorococcus marinus str. MIT 9312, complete genome	5e-14	gb|CP000576.1|	Prochlorococcus marinus str. MIT 9301, complete genome	7e-14	gb|CP000551.1|	Prochlorococcus marinus str. AS9601, complete genome	2e-13	gb|CP000825.1|	Prochlorococcus marinus str. MIT 9215, complete genome	3e-13	gb|AE017126.1|	Prochlorococcus marinus subsp. marinus str. CCMP1375 complete genome	3e-06	gb|CP000878.1|	Prochlorococcus marinus str. MIT 9211, complete genome	1e-05	emb|CT978603.1|	Synechococcus sp. RCC307 genomic DNA sequence	0.007	gb|CP000554.1|	Prochlorococcus marinus str. MIT 9303, complete genome	0.028	gb|CP000435.1|	Synechococcus sp. CC9311, complete genome	0.028	emb|BX572099.1|	Prochlorococcus marinus MIT9313 complete genome; segment 5/7	0.028
IG1405f20-21	PMED4_15631	GI 5	emb|BX548174.1|	Prochlorococcus marinus MED4 complete genome	1e-20	gb|CP000552.1|	Prochlorococcus marinus str. MIT 9515, complete genome	6e-18	gb|CP000576.1|	Prochlorococcus marinus str. MIT 9301, complete genome	7e-17	gb|CP000825.1|	Prochlorococcus marinus str. MIT 9215, complete genome	2e-15	gb|CP000551.1|	Prochlorococcus marinus str. AS9601, complete genome	3e-15	gb|CP000111.1|	Prochlorococcus marinus str. MIT 9312, complete genome	4e-15	gb|CP000554.1|	Prochlorococcus marinus str. MIT 9303, complete genome	6e-08	emb|BX572097.1|	Prochlorococcus marinus MIT9313 complete genome; segment 3/7	6e-08	gb|CP000097.1|	Synechococcus sp. CC9902, complete genome	1e-07	gb|CP000878.1|	Prochlorococcus marinus str. MIT 9211, complete genome	2e-07	gb|AE017126.1|	Prochlorococcus marinus subsp. marinus str. CCMP1375 complete genome	1e-06	gb|CP000095.2|	Prochlorococcus marinus str. NATL2A, complete genome	4e-06	gb|CP000553.1|	Prochlorococcus marinus str. NATL1A, complete genome	5e-06	emb|BX569692.1|	Synechococcus sp. WH8102 complete genome; segment 4/7	5e-06	gb|CP000110.1|	Synechococcus sp. CC9605, complete genome	8e-05
IG1406f15	PMED4_15652	GI 5	emb|BX548174.1|	Prochlorococcus marinus MED4 complete genome	2e-15	gb|CP000552.1|	Prochlorococcus marinus str. MIT 9515, complete genome	5e-13	gb|CP000576.1|	Prochlorococcus marinus str. MIT 9301, complete genome	1e-12	gb|CP000551.1|	Prochlorococcus marinus str. AS9601, complete genome	1e-12	gb|CP000825.1|	Prochlorococcus marinus str. MIT 9215, complete genome	9e-12	gb|CP000111.1|	Prochlorococcus marinus str. MIT 9312, complete genome	9e-12
IG1408f2	PMED4_15681	GI 5	emb|BX548174.1|	Prochlorococcus marinus MED4 complete genome	5e-15	gb|CP000552.1|	Prochlorococcus marinus str. MIT 9515, complete genome	4e-13	gb|CP000825.1|	Prochlorococcus marinus str. MIT 9215, complete genome	8e-05	gb|DQ366717.1|	Uncultured Prochlorococcus marinus clone ASNC3046 genomic sequence	0.0007	gb|CP000111.1|	Prochlorococcus marinus str. MIT 9312, complete genome	0.0009	gb|CP000576.1|	Prochlorococcus marinus str. MIT 9301, complete genome	0.001	gb|CP000551.1|	Prochlorococcus marinus str. AS9601, complete genome	0.003
IG1410r21	PMED4_15712	GI 5	emb|BX548174.1|	Prochlorococcus marinus MED4 complete genome	1e-21	gb|CP000552.1|	Prochlorococcus marinus str. MIT 9515, complete genome	2e-17	gb|CP000551.1|	Prochlorococcus marinus str. AS9601, complete genome	6e-16	gb|CP000576.1|	Prochlorococcus marinus str. MIT 9301, complete genome	2e-15	gb|CP000825.1|	Prochlorococcus marinus str. MIT 9215, complete genome	2e-14	gb|CP000111.1|	Prochlorococcus marinus str. MIT 9312, complete genome	5e-14
IG1410f15-22	PMED4_15721	GI 5	emb|BX548174.1|	Prochlorococcus marinus MED4 complete genome	2e-16	gb|CP000552.1|	Prochlorococcus marinus str. MIT 9515, complete genome	4e-12	gb|CP000111.1|	Prochlorococcus marinus str. MIT 9312, complete genome	1e-10	gb|DQ366713.1|	Uncultured Prochlorococcus marinus clone ASNC1430 genomic sequence	3e-09	gb|CP000576.1|	Prochlorococcus marinus str. MIT 9301, complete genome	5e-05	gb|CP000551.1|	Prochlorococcus marinus str. AS9601, complete genome	5e-05	gb|DQ366717.1|	Uncultured Prochlorococcus marinus clone ASNC3046 genomic sequence	6e-05	gb|CP000825.1|	Prochlorococcus marinus str. MIT 9215, complete genome	0.0003
IG1412f6	PMED4_15761	GI 5	emb|BX548174.1|	Prochlorococcus marinus MED4 complete genome	2e-13	gb|CP000552.1|	Prochlorococcus marinus str. MIT 9515, complete genome	2e-12	gb|CP000576.1|	Prochlorococcus marinus str. MIT 9301, complete genome	5e-10	gb|CP000551.1|	Prochlorococcus marinus str. AS9601, complete genome	5e-10	gb|CP000825.1|	Prochlorococcus marinus str. MIT 9215, complete genome	2e-09	gb|DQ366717.1|	Uncultured Prochlorococcus marinus clone ASNC3046 genomic sequence	5e-09	gb|CP000553.1|	Prochlorococcus marinus str. NATL1A, complete genome	2e-06	gb|CP000095.2|	Prochlorococcus marinus str. NATL2A, complete genome	2e-05
IG1412f10-11	PMED4_15762	GI 5	emb|BX548174.1|	Prochlorococcus marinus MED4 complete genome	4e-13	gb|CP000552.1|	Prochlorococcus marinus str. MIT 9515, complete genome	2e-09	gb|CP000551.1|	Prochlorococcus marinus str. AS9601, complete genome	2e-06	gb|CP000825.1|	Prochlorococcus marinus str. MIT 9215, complete genome	2e-05	gb|CP000111.1|	Prochlorococcus marinus str. MIT 9312, complete genome	5e-05	gb|CP000576.1|	Prochlorococcus marinus str. MIT 9301, complete genome	0.0001
IG1412f13-17	PMED4_15771	GI 5	emb|BX548174.1|	Prochlorococcus marinus MED4 complete genome	3e-22	gb|CP000552.1|	Prochlorococcus marinus str. MIT 9515, complete genome	3e-11	gb|CP000551.1|	Prochlorococcus marinus str. AS9601, complete genome	0.016
IG1412f30	PMED4_15791	GI 5	emb|BX548174.1|	Prochlorococcus marinus MED4 complete genome	1e-17	gb|CP000576.1|	Prochlorococcus marinus str. MIT 9301, complete genome	5e-13	gb|CP000552.1|	Prochlorococcus marinus str. MIT 9515, complete genome	6e-13	gb|CP000551.1|	Prochlorococcus marinus str. AS9601, complete genome	1e-12	gb|CP000111.1|	Prochlorococcus marinus str. MIT 9312, complete genome	2e-12	gb|CP000825.1|	Prochlorococcus marinus str. MIT 9215, complete genome	1e-11	gb|CP000095.2|	Prochlorococcus marinus str. NATL2A, complete genome	0.0004	gb|CP000553.1|	Prochlorococcus marinus str. NATL1A, complete genome	0.0004
IG1412f40	PMED4_15792	GI 5	emb|BX548174.1|	Prochlorococcus marinus MED4 complete genome	6e-11	gb|CP000552.1|	Prochlorococcus marinus str. MIT 9515, complete genome	6e-10	gb|CP000825.1|	Prochlorococcus marinus str. MIT 9215, complete genome	5e-05	gb|CP000111.1|	Prochlorococcus marinus str. MIT 9312, complete genome	6e-05	gb|CP000551.1|	Prochlorococcus marinus str. AS9601, complete genome	0.0001	gb|CP000576.1|	Prochlorococcus marinus str. MIT 9301, complete genome	0.0002
IG1422r3-6	PMED4_15921	GI 5	emb|BX548174.1|	Prochlorococcus marinus MED4 complete genome	1e-25	gb|CP000111.1|	Prochlorococcus marinus str. MIT 9312, complete genome	1e-23	gb|CP000552.1|	Prochlorococcus marinus str. MIT 9515, complete genome	2e-23	gb|CP000825.1|	Prochlorococcus marinus str. MIT 9215, complete genome	8e-21	gb|CP000576.1|	Prochlorococcus marinus str. MIT 9301, complete genome	8e-21	gb|CP000551.1|	Prochlorococcus marinus str. AS9601, complete genome	8e-21	gb|DQ366717.1|	Uncultured Prochlorococcus marinus clone ASNC3046 genomic sequence	8e-21	gb|DQ366735.1|	Uncultured Prochlorococcus marinus clone HOT0M-2B5 genomic sequence	2e-20	gb|AE017126.1|	Prochlorococcus marinus subsp. marinus str. CCMP1375 complete genome	9e-12	gb|CP000878.1|	Prochlorococcus marinus str. MIT 9211, complete genome	4e-11	gb|CP000095.2|	Prochlorococcus marinus str. NATL2A, complete genome	4e-11	gb|CP000553.1|	Prochlorococcus marinus str. NATL1A, complete genome	4e-11	emb|BX569693.1|	Synechococcus sp. WH8102 complete genome; segment 5/7	8e-11	gb|CP000110.1|	Synechococcus sp. CC9605, complete genome	1e-09	emb|CT978603.1|	Synechococcus sp. RCC307 genomic DNA sequence	2e-08	emb|BX569691.1|	Synechococcus sp. WH8102 complete genome; segment 3/7
IG1427r6	PMED4_15981	GI 5	emb|BX548174.1|	Prochlorococcus marinus MED4 complete genome	4e-21	gb|DQ366713.1|	Uncultured Prochlorococcus marinus clone ASNC1430 genomic sequence	3e-16	gb|CP000551.1|	Prochlorococcus marinus str. AS9601, complete genome	4e-16	gb|CP000111.1|	Prochlorococcus marinus str. MIT 9312, complete genome	2e-14	gb|CP000825.1|	Prochlorococcus marinus str. MIT 9215, complete genome	2e-13	gb|CP000576.1|	Prochlorococcus marinus str. MIT 9301, complete genome	7e-11
IG1428f2 (a)	PMED4_16001	GI 5	emb|BX548174.1|	Prochlorococcus marinus MED4 complete genome	6e-19	emb|BX548174.1|	Prochlorococcus marinus MED4 complete genome	7e-14
IG1429r11-19	PMED4_16021	GI 5	emb|BX548174.1|	Prochlorococcus marinus MED4 complete genome	3e-20	gb|CP000111.1|	Prochlorococcus marinus str. MIT 9312, complete genome	5e-07	gb|CP000576.1|	Prochlorococcus marinus str. MIT 9301, complete genome	8e-07	gb|CP000551.1|	Prochlorococcus marinus str. AS9601, complete genome	1e-06	gb|DQ366717.1|	Uncultured Prochlorococcus marinus clone ASNC3046 genomic sequence	2e-06	gb|CP000825.1|	Prochlorococcus marinus str. MIT 9215, complete genome	2e-05	gb|DQ366713.1|	Uncultured Prochlorococcus marinus clone ASNC1430 genomic sequence	0.006
IG1429f21-24	PMED4_16031	GI 5	emb|BX548174.1|	Prochlorococcus marinus MED4 complete genome	6e-32	gb|CP000111.1|	Prochlorococcus marinus str. MIT 9312, complete genome	6e-14	gb|CP000576.1|	Prochlorococcus marinus str. MIT 9301, complete genome	1e-12	gb|DQ366711.1|	Uncultured Prochlorococcus marinus clone ASNC1092 genomic sequence	1e-12	gb|CP000551.1|	Prochlorococcus marinus str. AS9601, complete genome	1e-12	gb|CP000825.1|	Prochlorococcus marinus str. MIT 9215, complete genome	3e-12	gb|CP000095.2|	Prochlorococcus marinus str. NATL2A, complete genome	2e-08	gb|CP000553.1|	Prochlorococcus marinus str. NATL1A, complete genome	2e-08
IG1437r11-16_3	PMED4_16121	GI 5	emb|BX548174.1|	Prochlorococcus marinus MED4 complete genome	2e-36	gb|CP000551.1|	Prochlorococcus marinus str. AS9601, complete genome	9e-30	gb|DQ366735.1|	Uncultured Prochlorococcus marinus clone HOT0M-2B5 genomic sequence	9e-30	gb|CP000825.1|	Prochlorococcus marinus str. MIT 9215, complete genome	6e-29	gb|DQ366718.1|	Uncultured Prochlorococcus marinus clone ASNC612 genomic sequence	8e-29	gb|CP000111.1|	Prochlorococcus marinus str. MIT 9312, complete genome	8e-29	gb|CP000552.1|	Prochlorococcus marinus str. MIT 9515, complete genome	1e-28	gb|CP000576.1|	Prochlorococcus marinus str. MIT 9301, complete genome	2e-28	emb|CT971583.1|	Synechococcus WH7803 complete genome sequence	1e-11	gb|CP000878.1|	Prochlorococcus marinus str. MIT 9211, complete genome	2e-11	gb|CP000095.2|	Prochlorococcus marinus str. NATL2A, complete genome	2e-10	gb|CP000435.1|	Synechococcus sp. CC9311, complete genome	3e-10	emb|BX569690.1|	Synechococcus sp. WH8102 complete genome; segment 2/7	4e-10	gb|CP000553.1|	Prochlorococcus marinus str. NATL1A, complete genome	6e-10	emb|BX572098.1|	Prochlorococcus marinus MIT9313 complete genome; segment 4/7	8e-10	gb|CP000554.1|	Prochlorococcus marinus str. MIT 9303, complete genome
IG1437r11-16_2	PMED4_16122	GI 5	emb|BX548174.1|	Prochlorococcus marinus MED4 complete genome	3e-25	gb|AY940168.1|	Cyanophage P-SSM4, complete genome	2e-21
IG1437r11-16_1	PMED4_16131	GI 5	emb|BX548174.1|	Prochlorococcus marinus MED4 complete genome	2e-23	gb|CP000576.1|	Prochlorococcus marinus str. MIT 9301, complete genome	0.017
IG1438r5	PMED4_16161	GI 5	emb|BX548174.1|	Prochlorococcus marinus MED4 complete genome	2e-12	gb|CP000552.1|	Prochlorococcus marinus str. MIT 9515, complete genome	2e-10	gb|CP000111.1|	Prochlorococcus marinus str. MIT 9312, complete genome	1e-07	gb|CP000551.1|	Prochlorococcus marinus str. AS9601, complete genome	9e-06	gb|CP000825.1|	Prochlorococcus marinus str. MIT 9215, complete genome	0.001
IG1442f4	PMED4_16202	GI 5	emb|BX548174.1|	Prochlorococcus marinus MED4 complete genome	3e-11	gb|CP000111.1|	Prochlorococcus marinus str. MIT 9312, complete genome	0.022
IG1451f8-15	PMED4_16312	GI 5	emb|BX548174.1|	Prochlorococcus marinus MED4 complete genome	2e-21	gb|CP000551.1|	Prochlorococcus marinus str. AS9601, complete genome	3e-15	gb|DQ366715.1|	Uncultured Prochlorococcus marinus clone ASNC2259 genomic sequence	1e-14	gb|CP000576.1|	Prochlorococcus marinus str. MIT 9301, complete genome	2e-14
IG1451r5-8 (b)	PMED4_16321	GI 5	emb|BX548174.1|	Prochlorococcus marinus MED4 complete genome	6e-34
IG1738r2	PMED4_19191		emb|BX548174.1|	Prochlorococcus marinus MED4 complete genome	4e-27	gb|CP000552.1|	Prochlorococcus marinus str. MIT 9515, complete genome	3e-19	gb|CP000111.1|	Prochlorococcus marinus str. MIT 9312, complete genome	8e-16	gb|CP000825.1|	Prochlorococcus marinus str. MIT 9215, complete genome	7e-15	gb|DQ366743.1|	Uncultured Prochlorococcus marinus clone HOT0M-8F9 genomic sequence	2e-13	gb|CP000576.1|	Prochlorococcus marinus str. MIT 9301, complete genome	3e-13	gb|CP000551.1|	Prochlorococcus marinus str. AS9601, complete genome	3e-12
(a) two paralogues in MED4
(b) only present in MED4
[truncated: 19 more columns]
