# Supplementary material for: The Challenge of Regulation in a Minimal Photoautotroph: Non-Coding RNAs in Prochlorococcus
Source: PLoS Genet. 2008 Aug 29;4(8):e1000173. doi: 10.1371/journal.pgen.1000173 (PMC2518516; doi:10.1371/journal.pgen.1000173)
Supplement: Table S7 — List of used oligonucleotides. (0.04 MB XLS) [file pgen.1000173.s010.xls]

## Sheet: Tabelle1
name	sequence 5'Þ3'
5'RACE
HESWAdapt52	ATG CGC GAA TTC CTG TAG AAC
HESWAdapt57	AT ATG CGC GAA TTC CTG TAG AAC GA
HESWAdapt62	AT ATG CGC GAA TTC CTG TAG AAC GAA CAC TAG
Adapt52nest	AAT TCC TGT AGA ACG AAC ACT AG
IG0064r1-4RTrev	GGC TTC AAT ATG ATA GCG AGT
IG0064r1-4nestRT	AGC TTT ACT TAT AGT TAT TCC AGC AGC AG
IG0064r1-4nest2	GCA GCA GCT TTT TTG ATC TTT GT
IG0076r1RTrev	TGA CGA CTG CCT CTA ATG TTA
IG0076r1nestRT	CCA AAC TGC AAA AAA AAA GAA CAT AC
IG0129r2RTrev	ATC AAA CCG ACT TGC GCC
IG0129r2nestRT	CCG GGG AGT TTA TTT TCT CC
PMM0228RTrev	CAT CTG TAA ATT GGG CAT TTC C
PMM0228nestRT	GGA GAA GGC ATA TGT TTT ATC TGT GAC
IG0230f0-2RTrev	TAC GAG TTG TTT CGA GGA TC
IG0230f0-2nestRT	TGG TTC TTT ACC TTG TAT TAT CCG
IG0272f0RTrev	ACA GAT ATA AGA TTA GTA AAA ATA AAT AAG
IG0272f0nestRT	ATC TCA TTT ATA ATT CTT GGA GTA CC
IG0272r2RTrev	CTT CTT CTG CTG ATT CTT TTT CT
IG0272r2nestRT	ATA GAG GAC CCA TCA ACC CCT G
IG0321f0-1RTrev	TAT TAC TTG CTT TGG ATT TGG AG
IG0321f0-1nestRT	ATA TGG TTT AAC TGG TCA TGT CG
IG0335r0-2RTrev	CGG TAT CTC AGA TTC TTA TTT TTT AA
IG0335r0-2nestRT	CTA AGT TTT TTC TAG GTC ACA CC
IG0346f11RTrev	CGA TTC TAC TCA GCA ACA AC
IG0346f11nestRT	CAA CAA CAG CAG CAG CAA TC
IG0346r7RTrev	TTT ACT TCG CTC ATT TGC CC
IG0346r7nestRV	CTT CGC TCA TTT GCC CAT TAA AAA
IG0346r10RTrev	GAG ATT AAA GCC ACC CTT CT
IG0346r10nestRT	TTA CTG TCT TGA TAT GAT TGC TGC TGC
IG0350f2-3RTrev	AGA GCA GCT ACC AAA CGA TT
IG0350f2-3nestRT	TCT AAT TGG GAT GAG TCA AAC AG
IG0354f5RTrev	ATC CAA ACC GCC CCT TCT
IG0354f5nestRT	CAA ATC TTT GCC AAA TAT GCA GG
IG0367f11-16RTrev	GCT TTA AAT ACG TGG GTT AGG
IG0367f11-16nestRT	AGA AAT CCC ATT GTC AGG AAT ACG CTT
IG0367r5RTrev	ATA GTC CGC CTG AAA TTT AGC
IG0367r5nestRT	ATT TAC AAA TAT AGG AAG CGT ATT CC
IG0375f11RTrev	GTT TTC TTT TTA ACT CTC TAT GCG
IG0375f11nestRT2	AAA ACA ATC CGC AGA GCT AAT AG
IG0375f18-20RTrev	AAC ACC CTA ATT TAG AGA TAA GG
IG0375f18-20nestRT	GCC TGA TTA TCA GAA ATT AGT GTG TGA G
IG0380f10-17RTrev	TAG CTA CAG CTA CCA AAT CG
IG0380f10-17nestRT	TAG ACC GCA GTA CGA CTC AAG C
IG0380f38RTrev	TAC AAG AGA TCA AAA AGA AAA AAG AG
IG0380f38nestRT	CAT GCA CCA CCT ACA CAC CAA C
IG0380r37-44RTrev	AAA CCT TCT CTT CTC CAA TAA TC
IG0380r37-44nestRT	TGT CGA GTA TGG CAA AAG GAG AAT TAG
IG0380r47-50RTrev	CAC AAA CAT AGA AGA AGC ATA AG
IG0380r47-50nestRV	GCT TTC CTA AGT TTG ATT TCT CTT CTG AC
0380rorfRTrev	TAG GAA GTT GGT GTG TAG GT
0380rorfnestRT	GAA ATA ATA AAC CCT CTA CAA ATA AGG
IG0389f2RTrev	ACT AGC TCC TTT TTC TAT GCC
IG0389f2nestRT	ATA CTT TAG TTG TCT CGA CAT TTG GTT GC
IG0390r20-22RTrev	CAG CCT TTA AAT GAA AAC AAC CT
IG0390r20-22nestRT	TTC TCT GGT GGA CTA TCA ATC AT
IG0418fRTrev	AGA ATT CCT ATT ATT GAT TAT TGC TG
IG0418fnestRT	CAC TTT CTT GTC TTT GAG TAT TCG
IG0418fnKRTrev	TAT ACC TCT TCA GAC TTA ATT GC
IG0418fnKnestRT	AAC ACC CAA TTC TTA AGA ATC GGA GTG
IG0418r12-17RTrev	GCT GAA GGT AAA ACC ATA TAA AAC
IG0418r12-17nestRT	GCA TTC ACC CTA TCT AAT CCA TTC AAG
0418fnKRTrev	TAT ACC TCT TCA GAC TTA ATT GC
0418fnKnestRT	AAC ACC CAA TTC TTA AGA ATC GGA GTG
IG0430f4-5RTrev	AGT CAT ACC AGG GAA CGG
IG0430f4-5nestRV	GTC ACA TCG AAA CAT GAC TAC TTT AAC TTA CAG AGG TA
newIG0430f5-6RTrev	CTT CTT TAG AAG GCG CAG TT
newIG0430f5-6nestRT	GTC ATA CCA GGG AAC GGG GGA TGG
IG0512r1+2RTrev	CTC AGA CTG GCA GAT CAA TT
IG0512r1+2nestRV	CAA AGC TTC ATG TCT CCC TTA AAA ACT G
IG0516r2RTrev	GTA GGC ACG CTT AGA TTT AC
IG0516r2nestRT	AAG CCA AAA CAC CTC CTG CGA C
PMM0652RTrev	TAG TCT ATA GAA TCC CTT TTT GC
PMM0652nestRT	CCG CAT TTG CAC GTT TCT TAT CTA ATT C
IG0668r5RTrev	TAC GTA ATC AAT CTA TGT CTT GG
IG0668r5nestRV	ATC AAT CTA TGT CTT GGA GTT AAA CA
IG0668r5nest2	TGG TTT AGT CGT AAC ATT ACA GCC GTT
IG0668r5nestnew2	CAA TAA GTT CAA TCT TAT ATC CAT CAG
IG0668r5nestRT2	CAT CGT TTT TGG TTT AGT CGT AAC
IG0676f22-24RTrev	CTT AAG CCA TGG AAC GGG
IG0676f22-24nestRT	TAG ATG ACA CTT ATC TAC AGA GG
IG0676f22-24nestRT2	AAA ACA AAG TAG CTG CAA AAA AAC AG
IG0676r28+29RTrev	TTT ATC ATT TCA TCT AGC CAT TCT G
IG0676r28+29nestRV	GTC TCT TAT GAT TTT GAC TTC TTT GAA TAC TC
IG0676r31RTrev	CGA GTG ATC ACT ACA CAA AAG
IG0676r31nestRT	GCT AGA GCC ACA CAA ATA GGG C
IG0676r2RTrev	AGT TAC TTC CAT TCG CGA ATG
IG0676r2nestRT	ATG ACT GAG AAG GTT CAA GTG GTT AAT G
IG0701f16RTrev	TTG AAT AGT TGC TAC GTT TGA AAT AA
IG0701f16nestRT	AAC TTT ATT ATG TTT ACA AAT TAT CTG CC
IG0701r2-7RTrev	CTT TTT ATT AGC CTG ATC TGA TG
IG0701r2-7nestRV	CAT AAC TAA TAT TGT CCC AAC TAA GAA TGA AAA C
IG0701r10-14RTrev	GGA TTA CTT CGA TTT TAA CTC AG
IG0701r10-14nestRT	AAC TGA AAA GCA AAC GTA CAA AGA TTT
IG0701r10-14nest2	AGC CCA TAT CCC AGT CCT TAT
IG0701r16RTrev	TGC TCA AGA CCC ATC AAA AC
IG0701r16nestRT	TTA GTG GCG TAG TAA TTA ACC TC
IG0702r18-21RTrev	TTG AGC AGG CAG AAC TAT ATC
IG0702r18-21nestRT	CAG CAA CTT GTC ACC TAA TGA TT
IG0702r18nestRTnew	TAA GTA ACA ATA CTC ATC AAT ATC CAC
IG0703f2RTrev	TAT GCA TTA GGT CAA GCA CC
IG0703f2nestRT	AGG TCA AGC ACC GAT TTT TAA AAA TA
IG0703f7RTrev	AAA TAA GAG TCG TTT CTA AAA ATG AAT T
IG0703f7nestRT	GAA CAA ATA AAA AAT GCC ACC GAA TT
IG0703f7nestRT2	ACC GCA ACA ACA AAA TTA ATT TTT GG
IG0704f6RTrev	GTA GAG CCA TTG AAT TTC TTT TC
IG0704f6nestRT	AAC GAT ATG AAG GTA GCC AAA GAT CAG
IG0704r24RTrev	TT TAG TAA TCA ACC TCT TAA CTT AGT
IG0704r24nestRT	GCT GCT TAA ACC AAT CTA ATG AAC
IG0714f13RTrev	CAT TGT TGT TTC AGT AAG TTT TAT TG
IG0714f13nestRT	CCA TTT TTC AAC AGG TTT TTC CAC
IG0714f13nestRT2	TTC TAT GTG CGA AAT AAA ATA TAA GCT TT
IG0735f2-6RTrev	TTG TAT CAG CTA CAT TCT TGA AG
IG0735f2-6nestRT	TAA GTC ATT AAT TCT GAT TCG GTT TC
IG0735r6RTrev	ACT TCT CCG CCT TCC TCA
IG0735r6nestRT	AAC AAG CGC GTC TAA TTT TTC TTC
IG0827r8+12RTrev	GTG GCA AGT TAA GTC TCA ATT TT
IG0827r8+12nestRT	ATA TCT TTT AGC TCT GAA TTT TGA ATA CA
IG0873r10-14RTrev	AGG ATT TAT TAG TAG TCA AGA TTT CT
IG0873r10-14nestRT	TAA GAT TGT TTA TCG CTG ACT TTA AC
IG1016r4RTrev	ACT TTT ATC TTG TAT TTG ATT TAT ATT AGT
IG1016r4nestRT	TAT GGC ATT TGA ACA GGG TGG
1047rnKRTrev	TAT CAG AAA AAT GTG TGT GAG GA
1047rnKnestRT	CTG ATT CAA TCA ATC TAC AAT TAT TCG
IG1054f8-13RTrev	CTG GGG CAA AGA CTC TAG
IG1054f8-13nestrev	GCA CCT AAA CGA TGC GAA AGA AGT AAG TTC AGA C
IG1142r19-25RTrev	CAT AGC AGT GGT TTT TGA GG
IG1142r19-25nestRT	TTG TGC CGA TAT TAT TTG TGT CC
IG1143-1144rRTrev	AGA GGG GCT TTT ATA GAT GTC
IG1143-1144rnestRT	ATT TAG TTA ACG GGG CGT GGC G
IG1149f3RTrev	AGA GTA TTT AAG AAT CAT GAA GAG TA
IG1149f3nestRV	GGA TTC GAA CCT GCG ACC TAG TGC TC
IG1153r7-10RTrev	GAT TCA GGC TCA TCA GAT TC
IG1153r7-10nestRT	ATT CGG GTT CAG ATT ATA AAC TTT TC
1153forfRTrev	TAA AGC CAA CTC AAG AAT ACA AG
1153forfnestRT	AAC ATT ACA AAA AGC ATA AGT GAA GC
1155rorfRTrev	TGC CGC TTC TAA ATC AAT GC
1155rorfnestRT	GAA GTT CCC TTC CCT TAT AGA TTA TTG C
IG1157r8RTrev	GAG TTC GAT TTT TAG CTG AAA AC
IG1157r8nestRT	CTC TCA TTA CCT AAT TCT CAC AAG AAT AAT TTC
IG1322r8-10RTrev	CAT TAA CAA GTG ACA CAC AGC
IG1322r8-10nestRT	AAA GGA CAA TAC TAA GAA ACG AAC AGA CC
1385forfRTrev	TTG GAT AAA GAC TAT CAA TAA ATT CC
1385forfnestRT	AGA AAA GTC CCA AAG CTG TCA CCC
IG1397f12RTrev	AAA TGA TGT TTC GCT GGG TC
IG1397f12nestRT	GGC ACC ATT CGA CAT ATT AGG
IG1397rRTrev	TTT TGT ATC GAA TTC GCT TCT AG
IG1397rnestRT	GAA ATT TCC AGG TTA AGT TCT TCT TCG G
IG1398f2-6RTrev	TCA ATA TCA ATA GCT TCA CTT GG
IG1398f2-6nestRT	GAT GAT CAA GAT GGA GGT CAC
IG1409r6RTrev	TTG TAG TTA TGA GCG GAG AC
IG1409r6nestRT	CTT CAC GGT AAG CAA CCA ATC AAG TTT
1409asORFRTrev	CTT CGC ATC TAA GTC TGA TAC
1409asORFnestRT	ATC TCC TAA ACT TAA TTG CTT TTC TAA TAA T
IG1410f15-22RTrev	TAA TGT CCA AAA CGT TTC TAA GC
IG1410f15-22nestRT	GGA ATT ACG ACG CTC CTT TTA AG
IG1410r2-4RTrev	GTA GAA AAG AAG CGG TAG GTT
IG1410r2-4nestRT	ATA AGG CGG CAA AAC TTC AAA CT
IG1412f30RTrev	GAC TGA GCT TAA CCA GCT AA
IG1412f30nestRT	TGT GAG TAT AAA TAC TCA AGC TGG
IG1412f32-33RTrev	CCT ACT AGC AAA CTC TCA TG
IG1412f32-33nestRT	CGA TAA AGT TAA ATT CAG ATT GAC TG
IG1412r33RTrev	CTA TTG GGC TGC AGA GTG
IG1412r33nestRT	AGA GCA TCC CTC TAA AAA AGA ATG
IG1429f3-4RTrev	TTC AAG TCA TGC ACC TCA GT
IG1429f3-4nestrev	GTC GAT GAA GTG CTT TTG ACT CTT GAA
IG1429r6RTrev	ATT CTT AAA GAA GAG TTC AGT AAA TC
IG1429r6nestRT	TAG ATT CTA TAT TCG CCT CAC AC
IG1429r11-17RTrev	TAT TAC CGC CCG GAT TGG
IG1429r11-17nestRT	AAC TGG TAG TAC ATT AGA TTA AAA CG
IG1442f4RTrev	GGT GAT TTT TGA AGC TTG GAG
IG1442f4nestRT	GAA GTG TTA TCC AAA CTT TTT CGG
IG1455f2-5RTrev	ACA TCT TTT CCA CAG CTA ATT TC
IG1455f2-5nestRT	ATT TGC AGA TCA ACC TTA TGT GG
IG1526f2RTrev	CGA TTT GAA ATT GAT TAA ATA GCT ATG A
IG1526f2nestRT	TAA ATC ATA ACC ACC TTT ATA TTA ACA TC
IG1526f2nestRT2	GTA CAT TGT CCA TTA TTC TTA TAT AGG
IG1534f1-3RTrev	CAG GGC AAC TCC TGA TCT
IG1534f1-3nestRT	AAC TAA ACA CTC TTT AAC CCT CG
IG1534f1-3RTrev2	AAT ACG AAA CAG CCG AAA GAC
IG1534f1-3nestRT2	GTT GAC TGT CCA GGT CAC GCT GAT TAT GTG
IG1549f1nestRT	CTG AAC TTC TCC TTT TTA ATA CAA TG
IG1549f1RTrev	TTC GGG CTT GGC TAA ATA AC
IG1616f7RTrev	GAC TGC TTC GAA TGG TAT AC
IG1616f7nestRT	GTA TAT GTG TTG CGG ATA ATG AC
IG1637f2-3RTrev	TTC CAT GGG ATG GTT GTA AAG
IG1637f2-3nestRT	CCT AGG ACA GAG GAC TGC GTT GGA TG
3'RACE
3RACE_Tm62	GTG CTC TAG TCG TAC AGA AGT GTT GCA TTC ATC
3RACE_Tm55	GTG CTC TAG TCG TAC AGA AGT G
3RACE_Tm52	GTG CTC TAG TCG TAC AGA AG
IG0129r2	CCC GAA GAT CTC AAT ATC TCT TAT TTA G
IG0346r4-7	CTA CTG CTG TTA AAT GAT TTC TCA GC
IG0375f18-20	CTC CTC ACA CAC TAA TTT CTG ATA ATC
IG0380r47-50	TCC ATG CTA TTT CTT TAT TAC TTA TGC TTC
IG0390r20-22	GCT AAG TAT TCC TAA AGA GGT TGT TTT C
IG0430f5-6	GTG ACA AAA CGG CCA TCC CC
IG0512r1+2	GTT TTT AAG GGA GAC ATG AAG CTT TG
IG0668r5	AAG ACA TAG ATT GAT TAC GTA TAG TAG TGT
IG0701r16	CAT CGA GGT TAA TTA CTA CGC CAC
IG0704r24	GTT TAC TAT TAC ACA TAA CTA AGT TAA GAG G
IG1054f8-13	CTT CTT TCG CAT CGT TTA GGT GC
IG1322f1	GAG GTA TCT GAA ATA AGA GCA GCT TG
IG1409r3-6	GAT TGG TTG CTT ACC GTG AAG G
IG1410r2-4	GAA TTA CGA CGC TCC TTT TAA GGC
IG1429f3-4	CAC TTC ATC GAC TTT GTG GAC ACT GAG GT
IG1442f4	GGA TAA CAC TTC CTC CAA GCT TC
transcript probes
0367r2-5FW	GGG TTA GGG GAT TCT TGT CG
0367r2-5RVt7	TAA TAC GAC TCA CTA TAG GGA AAG CAT TTT AAT TCT CGT ATG TAT CC
0375f18-20FW	GAG GCA ATT TAC TTT TCT CCG ATA ATC
0375f18-20RVt7	TAA TAC GAC TCA CTA TAG GGA AAA CCG GAA GGG GAT GAG AAA AG
0418fnKFW	CTA AAC ACT CCG ATT CTT AAG AAT TGG
0418fnKRVt7	TAA TAC GAC TCA CTA TAG GGA CAC AAA TGA CAG TTA TAC CTC TTC AG
0676f22-24FW	GCA GCT ACT TTG TTT TGG ACG TAT TT
0676f22-24RVt7	TAA TAC GAC TCA CTA TAG GGA AAG CCA TGG AAC GGG GAC TTG
0702r18-21FW	GTG TTT CCT TGT TTC CAC TGT TTC AG
0702r18-21RVt7	TAA TAC GAC TCA CTA TAG GGA GGA GAG GAC CCT TTG AGC AG
0714f13FW	TAT CGT TCC TAA AAG AAT TCC GCG TG
0714f13RVt7	TAA TAC GAC TCA CTA TAG GGA AAA GGA ATG ATC CCA TTG TTG TTT CAG
1047rnKFW	TTG TAC CAA TCC AAG TAT TCT AGT TT
1047rnKRVt7	TAA TAC GAC TCA CTA TAG GGA CCA AAA GTA CTC AAA TTA TTA TTC GAG
1142r19-25FW	AAC ATA ACC TCT CAT TCA GAA ATT TTG
1142r19-25RVt7	TAA TAC GAC TCA CTA TAG GGA GCA ACA AGT TGT GCC GAT ATT AT
1157r8FW-Tm52	ATC GGC ATA TCT ACG GAT TTA CA
1157r8RVt7-Tm52	TAA TAC GAC TCA CTA TAG GGA AAA GAG TTC GAT TTT TAG CTG AAA AC
1412f30FW	CTT GAA CCT GAA ACA GCT TTT ATA GG
1412f30RVt7	TAA TAC GAC TCA CTA TAG GGA AAA AAG AGC TTG CTC GCA TCC C
end labelling
IG0367f11-16	AGA AAT CCC ATT GTC AGG AAT ACG CTT
IG0375f18-20	GCC TGA TTA TCA GAA ATT AGT GTG TGA G
IG0390r20-22	CTT ATT TTT ATT TAA TAG GAT TTG GCT GT
IG0668r5	ATC AAT CTA TGT CTT GGA GTT AAA CA
IG0704r24-25	GCT GCT TAA ACC AAT CTA ATG AAC
