# Supplementary material for: The Challenge of Regulation in a Minimal Photoautotroph: Non-Coding RNAs in Prochlorococcus
Source: PLoS Genet. 2008 Aug 29;4(8):e1000173. doi: 10.1371/journal.pgen.1000173 (PMC2518516; doi:10.1371/journal.pgen.1000173)
Supplement: Table S8 — Mapped 5′ends of ORFs opposite of asRNAs that were not detected by the microarray screen. (0.02 MB XLS) [file pgen.1000173.s011.xls]

## Sheet: Tabelle1
gene name	coordinates	Sequence 5' end	No. of clones
PMED4_02331, PMM0228	complement (223596..223848) [complement(222913..223707)]	taaaatatctcaAgttttAaaaattaaaaagctacgagttgtttcgaggatctaaaaaactttcttttgtggttctttaccttgtattatccgtactGaacatttttaagtaatcctttaccagcagtcacagaactttattaaaattttattA	3/8, 1/8, 3/8; 1/8
PMED4_04001	complement (351531..351696) complement(351526..351660)	tactttgggctA	3/3
PMED4_04471	382951..383078 [382974..383167]	taatattaaattAaaataaagcaG	2/4, 2/4
PMED4_05491, PMM0500	complement (475255..475535) [complement(474834..475364)]	tataatgagtttG	3/3
PMED4_07021, PMM0652	complement (621348..621701) [complement(621167..621544)]	tataaattaattG	2/2
PMED4_12811	1081185..1081373 [1081207..1081400]	tatatttaagatA	4/4
PMED4_12871	complement (1084752..1084914) [complement(1084749..1084931)]	TTtAgAgtttcaacttcagaaagttactttagcaatacaAgaggttcttgaggaT	1/7, 2/7, 1/7, 1/7, 1/7, 1/7
PMED4_15271	1307621..1307795 [1307636..1307802]	cagttttataaaA	4/4
PMED4_15431	complement (1318137..1318282) [complement(1318131..1318268)]	taacataaaaacA	4/4
PMED4_15701	1332431..1332584 [1332456..1332616]	taaaaacttaattG	4/4
